# Supplementary material for: Astyanax mexicanus surface and cavefish chromosome-scale assemblies for trait variation discovery
Source: G3 (Bethesda). 2024 May 21;14(8):jkae103. doi: 10.1093/g3journal/jkae103 (PMC11304944; doi:10.1093/g3journal/jkae103)
Supplement: jkae103_Supplementary_Data [file jkae103_supplementary_data.zip]

Archive with 2 entries (2 files):
- Supplemental_Figures_G3-2023-404706.docx
- Supplemental_Tables_G3-2023-404706.xlsx
