# Supplementary material for: Astyanax mexicanus surface and cavefish chromosome-scale assemblies for trait variation discovery
Source: G3 (Bethesda). 2024 May 21;14(8):jkae103. doi: 10.1093/g3journal/jkae103 (PMC11304944; doi:10.1093/g3journal/jkae103)
Supplement: jkae103_Supplementary_Data [file jkae103_supplementary_data.zip › Supplemental_Tables_G3-2023-404706.xlsx]

## Sheet: Suppl Table 1 
Table 1. Sequence output metrics for each A. mexicanus sample.
Common name	Raw yield (Gb)	CCS yield (Gb)	Genome sequence coverage (CCS)	Mean length (kb)
Astyanax_mexicanus_Tinaja	613	38.3	27.3571	23
Astyanax_mexicanus_Molino	692	45.4	32.4286	20.7
Astyanax_mexicanus_Surface	1037	64.8	46.2857	19.4

## Sheet: Suppl Table 2 
Table 2. Total proteins, primary transcripts, and Assembly IDs for each species included in OrthoFinder analysis
Species	Number of proteins	Number of stable gene ids from primary transcripts	Assembly ID
Astyanax mexicanus	77221	27065	GCA_023375975_1_2022_07
Ciona intestinalis	17302	16671	KH
Danio rerio	52089	30313	GRCz11
Gallus gallus	44876	17007	bGalGal1.mat.broiler.GRCg7b
Homo sapiens	121766	23512	GRCh38
Lepisosteus oculatus	22483	18341	LepOcu1
Monodelphis domestica	36557	21384	ASM229v1
Mus musculus	66953	22342	GRCm39
Oryzias latipes	37468	23622	ASM223467v1
Pan troglodytes	49949	23534	Pan_tro_3.0
Podarcis muralis	37240	22062	PodMur_1.0
Pseudonaja textilis	27955	18400	EBS10Xv2-PRI
Rattus norvegicus	45936	23139	mRatBN7.2
Xenopus tropicalis	49792	22107	UCB_Xtro_10.0
Xiphophorus maculatus	36613	23774	X_maculatus-5.0-male

## Sheet: Suppl Table 3
Table 3. Summary of the gene completeness analysis using BUSCO v4.1.4 for each assembly.
	Surface	Molino	Tinaja
BUSCO classification	%	%	%
Complete	96.1	97.2	97
Single copy	94.3	96.2	95.8
Duplicated	1.8	1	1.2
Fragmented	0.7	0.7	1
Missing	3.2	2.1	2

## Sheet: Suppl Table 4
Table 4. Summary of the NCBI or Ensembl gene annotation.
Common name	Assembled version	Protein coding genes	Non-coding genes	Pseudogenes	mRNAs
Surface	Astyanax mexicanus-2.0*	26698	680	42	41410
Surface	AstMex3_surface*	26736	24475	1376	52494
Surface	AstMex3_surface	27065	19149	183	77168
Molino	AstMex3_Molino	26293	10927	227	80657
Tinaja	AstMex3_Tinaja	27295	17001	283	82709
Pachon	AMEX_1.1	27244	14284	141	56226
Zebrafish	GRCz11*	26522	13137	330	52818
* NCBI gene annotation

## Sheet: Suppl Table 5
Table 5. Annotation summary for four A. mexicanus genomes
	Molino	Tinaja	Pachón	Surface
protein-coding genes	26293	27295	27434	27065
mRNAs	80657	82709	56226	77168
exons	1196963	1217453	704532	1144337
unique exon ids	445186	457685	366959	444259
mean exon length	204	204	232	205
introns	1064122	1082247	599622	1012874
mean intron length	2829	2836	3064	2855
CDSs	1124135	1138572	634887	1064563
total length CDS	170611448	174306920	103641262	162839604
pseudogenes	227	283	141	183
J gene segments	8	8	8	11
V gene segments	31	40	27	42
Y RNAs	1	1	1	1
lncRNAs	12578	12136	12021	12458
miRNAs	38	38	21	38
ncRNAs	17	18	15	30
rRNAs	2303	6951	5357	10215
scRNAs	7	8	7	8
snRNAs	1183	2763	2211	1434
snoRNAs	317	318	293	347
total ncRNA genes	10927	17001	14632	19149
# of ncRNA genes overlapping	775	772	768	851
Five prime UTRs	81108	82986	67385	80167
Three_prime_UTRs	62700	63835	48744	60700

## Sheet: Suppl Table 6
Table 6. Pairwise comparisons of gene symbols in four A. mexicanus annotations
Surface:gene symbols	Cave Genome:gene symbols	Number of Unique to Surface	Number of Unique to Respective Cave Genome	Common to both
Surface: 16,436	Molino: 16,289	978	831	15458
	Pachon: 16,403	1041	1008	15395
	Tinaja: 16,227	1054	845	15382
Number of Shared gene symbols that are missing in both Tinaja and Pachon compared to SF	Number of Shared gene symbols that are missing in both Molino and Pachon compared to SF	Number of Shared gene symbols that are missing in both Tinaja and Molino compared to SF
614	461	523

## Sheet: Suppl Table 7
							Table 7. Summary of OrthoFinder results on fifteen genome annotations
Table 7. Summary of OrthoFinder results on nine vertebrate genome annotations							Number of species	15
Number of genes in orthogroups	252171						Number of genes	333273
Number of unassigned genes	8850						Number of genes in orthogroups	316555
Percentage of genes in orthogroups	0.966						Number of unassigned genes	16718
Percentage of unassigned genes	3.4						Percentage of genes in orthogroups	95
Number of orthogroups	23302						Percentage of unassigned genes	5
Mean orthogroup size	10.8						Number of orthogroups	20612
Median orthogroup size	10						Number of species-specific orthogroups	2201
Number of orthogroups with all species present	10617						Number of genes in species-specific orthogroups	14584
Number of single-copy orthogroups	947						Percentage of genes in species-specific orthogroups	4.4
							Mean orthogroup size	15.4
							Median orthogroup size	14
							G50 (assigned genes)	19
							G50 (all genes)	18
							O50 (assigned genes)	4406
							O50 (all genes)	4864
							Number of orthogroups with all species present	5285
							Number of single-copy orthogroups	1097

## Sheet: Suppl Table 8
Table 8. A summary of genes assigned to orthogroups per species
	Astyanax mexicanus	Ciona intestinalis	Danio rerio	Gallus gallus	Homo sapiens	Lepisosteus oculatus	Monodelphis domestica	Mus musculus	Oryzias latipes	Pan troglodytes	Podarcis muralis	Pseudonaja textilis	Rattus norvegicus	Xenopus tropicalis	Xiphophorus maculatus
Number of genes	27065	16671	30313	17007	23512	18341	21384	22342	23622	23534	22062	18400	23139	22107	23774
Number of genes in orthogroups	26064	11139	29219	16379	22972	17894	20543	21873	22693	22296	21399	17826	22274	20960	23024
Number of unassigned genes	1001	5532	1094	628	540	447	841	469	929	1238	663	574	865	1147	750
Percentage of genes in orthogroups	96.3	66.8	96.4	96.3	97.7	97.6	96.1	97.9	96.1	94.7	97	96.9	96.3	94.8	96.8
Percentage of unassigned genes	3.7	33.2	3.6	3.7	2.3	2.4	3.9	2.1	3.9	5.3	3	3.1	3.7	5.2	3.2
Number of orthogroups containing species	13447	7656	13367	11777	14278	12606	12926	14244	13135	14360	12971	12380	14187	12641	13336
Percentage of orthogroups containing species	65.2	37.1	64.9	57.1	69.3	61.2	62.7	69.1	63.7	69.7	62.9	60.1	68.8	61.3	64.7
Number of species-specific orthogroups	157	465	245	63	80	53	114	72	94	162	147	111	106	248	84
Number of genes in species-specific orthogroups	1062	2093	1661	577	493	212	987	984	676	479	1614	315	647	2295	489
Percentage of genes in species-specific orthogroups	3.9	12.6	5.5	3.4	2.1	1.2	4.6	4.4	2.9	2	7.3	1.7	2.8	10.4	2.1

## Sheet: Suppl Table 9
Supplemental Table 9. Astyanax mexicanus and human gene orthologs for comparative studies.
Orthogroup	Astyanax_mexicanus	Homo_sapiens
OG0000000	ENSAMXG00025003805.1, ENSAMXG00025015430.1_NR2C2AP, ENSAMXG00025015553.1	ENSG00000282172.1_IGKV5-2, ENSG00000211599.2_IGKV5-2, ENSG00000211626.2_IGKV6D-41, ENSG00000282210.1_IGKV6-21, ENSG00000211611.2_IGKV6-21, ENSG00000225523.2_IGKV6D-21, ENSG00000282447.1_IGKV3-15, ENSG00000244437.1_IGKV3-15, ENSG00000224041.3_IGKV3D-15, ENSG00000282402.1_IGKV3-20, ENSG00000239951.1_IGKV3-20, ENSG00000211625.2_IGKV3D-20, ENSG00000282823.1_IGKV3-11, ENSG00000241351.3_IGKV3-11, ENSG0…
OG0000007	ENSAMXG00025011805.1_zgc:174904, ENSAMXG00025011811.1_zgc:174904, ENSAMXG00025011797.1, ENSAMXG00025008523.1, ENSAMXG00025018320.1_RS1, ENSAMXG00025018685.1, ENSAMXG00025022725.1_RS1, ENSAMXG00025018555.1_cbx3a, ENSAMXG00025018596.1, ENSAMXG00025018611.1, ENSAMXG00025018337.1, ENSAMXG00025018424.1, ENSAMXG00025040091.1, ENSAMXG00025018328.1_TCEA1, ENSAMXG00025018411.1, ENSAMXG00025018544.1_arl3l2…	ENSG00000104938.18_CLEC4M, ENSG00000090659.18_CD209
OG0000008	ENSAMXG00025022126.1, ENSAMXG00025022115.1_or101-1, ENSAMXG00025046153.1	ENSG00000176219.3_OR11H6, ENSG00000176198.4_OR11H4, ENSG00000258806.2_OR11H7, ENSG00000196832.5_OR11G2, ENSG00000197403.5_OR6N1, ENSG00000188340.3_OR6N2, ENSG00000196171.3_OR6K2, ENSG00000180433.6_OR6K6, ENSG00000203757.2_OR6K3, ENSG00000284939.1_OR6B1, ENSG00000221813.4_OR6B1, ENSG00000197532.3_OR6Y1, ENSG00000186440.3_OR6P1, ENSG00000184933.6_OR6A2, ENSG00000182083.8_OR6B2, ENSG00000178586.7_OR…
OG0000011	ENSAMXG00025001677.1_crygs2	ENSG00000213139.8_CRYGS
OG0000011	ENSAMXG00025005052.1_crygs3, ENSAMXG00025033065.1_crygs4, ENSAMXG00025004991.1_CRYGS, ENSAMXG00025007062.1_crygmxl2, ENSAMXG00025007049.1_crygmx, ENSAMXG00025033048.1_si:dkey-57a22.13, ENSAMXG00025008698.1_si:dkey-57a22.13, ENSAMXG00025033055.1_si:dkey-57a22.15, ENSAMXG00025033059.1_crygmxl1, ENSAMXG00025033051.1_CRYGS, ENSAMXG00025008699.1_crygm6, ENSAMXG00025021633.1_crygm5, ENSAMXG00025018061.…	ENSG00000182187.4_CRYGB, ENSG00000285011.2_CRYGC, ENSG00000163254.5_CRYGC, ENSG00000168582.5_CRYGA, ENSG00000285434.2_CRYGD, ENSG00000118231.5_CRYGD
OG0000011	ENSAMXG00025044833.1_crygn2, ENSAMXG00025013492.1_crygn1	ENSG00000127377.10_CRYGN
OG0000011	ENSAMXG00025032523.1_crybb1l2, ENSAMXG00025022088.1_crybb1l1, ENSAMXG00025018313.1_crybb1l3, ENSAMXG00025030858.1_CRYBB1	ENSG00000100122.7_CRYBB1
OG0000011	ENSAMXG00025008585.1_CRYBB3	ENSG00000100053.10_CRYBB3
OG0000011	ENSAMXG00025006559.1_CRYBB2	ENSG00000244752.3_CRYBB2
OG0000016	ENSAMXG00025017099.1_h2az2a, ENSAMXG00025023689.1_h2az2a	ENSG00000188486.4_H2AX
OG0000016	ENSAMXG00025043930.1_si:ch211-113a14.19, ENSAMXG00025043942.1_si:ch211-113a14.19, ENSAMXG00025043947.1_si:ch211-113a14.19, ENSAMXG00025043954.1_si:ch211-113a14.19, ENSAMXG00025043957.1_si:ch211-113a14.19, ENSAMXG00025043960.1_si:ch211-113a14.19, ENSAMXG00025043963.1_si:ch211-113a14.19, ENSAMXG00025043967.1_si:ch211-113a14.19, ENSAMXG00025043972.1_si:ch211-113a14.19, ENSAMXG00025043977.1_si:ch211-…	ENSG00000184270.6_H2AC21, ENSG00000246705.5_H2AJ, ENSG00000184260.6_H2AC20, ENSG00000164508.6_H2AC1, ENSG00000274997.2_H2AC12, ENSG00000275221.2_H2AC15, ENSG00000276903.2_H2AC16, ENSG00000278677.2_H2AC17, ENSG00000196747.5_H2AC13, ENSG00000196787.4_H2AC11, ENSG00000288859.1_H2AC19, ENSG00000288825.1_H2AC18, ENSG00000276368.2_H2AC14, ENSG00000180573.10_H2AC6, ENSG00000284841.1_H2AC25, ENSG00000181…
OG0000017	ENSAMXG00025022121.1_OR10G6, ENSAMXG00025046154.1_or101-1	ENSG00000276240.3_OR4E1, ENSG00000221977.3_OR4E2, ENSG00000176299.5_OR4M1, ENSG00000288194.1_OR4M2, ENSG00000288469.1_OR4M2B, ENSG00000182974.3_OR4M2B, ENSG00000278776.1_OR4M2B, ENSG00000275249.1, ENSG00000274102.3_OR4M2, ENSG00000184394.3_OR4N5, ENSG00000176294.6_OR4N2, ENSG00000278178.2, ENSG00000274792.1, ENSG00000288501.1_OR4N4, ENSG00000288193.1_OR4N4C, ENSG00000285472.1_OR4M2-OT1, ENSG00000…
OG0000019	ENSAMXG00025016980.1_H2BE1	ENSG00000285480.2_H2BK1
OG0000019	ENSAMXG00025035869.1_hist2h2l	ENSG00000274641.2_H2BC17, ENSG00000203814.7_H2BC18, ENSG00000275713.3_H2BC9, ENSG00000274290.3_H2BC6, ENSG00000278588.2_H2BC10, ENSG00000273802.3_H2BC8, ENSG00000277224.3_H2BC7, ENSG00000180596.8_H2BC4, ENSG00000124635.9_H2BC11, ENSG00000184678.11_H2BC21, ENSG00000234289.6_H2BC12L, ENSG00000197903.8_H2BC12, ENSG00000158373.9_H2BC5, ENSG00000185130.6_H2BC13, ENSG00000285449.1_H2BC26, ENSG000001968…
OG0000020	ENSAMXG00025028257.1_CELSR2, ENSAMXG00025028281.1_PCDHAC2	ENSG00000171815.6_PCDHB1, ENSG00000112852.7_PCDHB2, ENSG00000120324.9_PCDHB10, ENSG00000177839.7_PCDHB9, ENSG00000113212.7_PCDHB7, ENSG00000120328.6_PCDHB12, ENSG00000197479.7_PCDHB11, ENSG00000120327.7_PCDHB14, ENSG00000113248.6_PCDHB15, ENSG00000113211.6_PCDHB6, ENSG00000081818.4_PCDHB4, ENSG00000113209.9_PCDHB5, ENSG00000272674.4_PCDHB16, ENSG00000120322.4_PCDHB8, ENSG00000187372.11_PCDHB13, E…
OG0000026	ENSAMXG00025007547.1	ENSG00000211789.2_TRAV12-2, ENSG00000211785.1_TRAV12-1, ENSG00000211794.3_TRAV12-3, ENSG00000211779.3_TRAV5, ENSG00000211791.2_TRAV13-2, ENSG00000211788.2_TRAV13-1, ENSG00000211810.3_TRAV29DV5, ENSG00000211803.2_TRAV23DV6, ENSG00000211818.1_TRAV39, ENSG00000211802.3_TRAV22, ENSG00000289723.1, ENSG00000211820.1_TRAV41, ENSG00000211805.1_TRAV24, ENSG00000211784.2_TRAV10, ENSG00000211781.3_TRAV7, EN…
OG0000027	ENSAMXG00025045425.1_sult2st2, ENSAMXG00025031873.1	ENSG00000105398.4_SULT2A1, ENSG00000088002.12_SULT2B1
OG0000027	ENSAMXG00025033753.1, ENSAMXG00025040303.1_SULT1C4, ENSAMXG00025008738.1_SULT1C4, ENSAMXG00025040295.1, ENSAMXG00025009071.1, ENSAMXG00025008229.1, ENSAMXG00025040285.1_sult5a1	ENSG00000213648.11_SULT1A4, ENSG00000261052.6_SULT1A3, ENSG00000197165.11_SULT1A2, ENSG00000196502.14_SULT1A1, ENSG00000109193.12_SULT1E1, ENSG00000284695.1, ENSG00000173597.9_SULT1B1
OG0000028	ENSAMXG00025032645.1_rhbdf1b, ENSAMXG00025022532.1_LARGE2	ENSG00000254656.3_RTL1
OG0000029	ENSAMXG00025006977.1_zgc:92313, ENSAMXG00025021540.1_zgc:92313	ENSG00000052344.16_PRSS8, ENSG00000103355.14_PRSS33, ENSG00000282937.5_PRSS22, ENSG00000005001.10_PRSS22, ENSG00000172382.10_PRSS27
OG0000031	ENSAMXG00025031348.1, ENSAMXG00025017040.1_ptk6b	ENSG00000101213.7_PTK6
OG0000031	ENSAMXG00025017029.1_SRMS	ENSG00000125508.4_SRMS
OG0000031	ENSAMXG00025019356.1	ENSG00000111816.8_FRK
OG0000031	ENSAMXG00025028535.1_SRC, ENSAMXG00025034320.1_SRC, ENSAMXG00025026760.1_SRC	ENSG00000197122.13_SRC
OG0000031	ENSAMXG00025010246.1_FYN	ENSG00000176105.14_YES1
OG0000031	ENSAMXG00025023839.1_fyna, ENSAMXG00025033035.1	ENSG00000010810.18_FYN
OG0000031	ENSAMXG00025022835.1_yrk	ENSG00000000938.13_FGR
OG0000031	ENSAMXG00025009334.1_LCK	ENSG00000182866.18_LCK
OG0000031	ENSAMXG00025019019.1	ENSG00000136573.15_BLK, ENSG00000285369.2_BLK
OG0000031	ENSAMXG00025025350.1, ENSAMXG00025002145.1_LYN	ENSG00000254087.8_LYN
OG0000031	ENSAMXG00025011931.1_HCK	ENSG00000101336.18_HCK
OG0000032	ENSAMXG00025027224.1_TAF7L, ENSAMXG00025002134.1_GIMAP4, ENSAMXG00025041795.1_TXLNG, ENSAMXG00025031125.1_VCPKMT, ENSAMXG00025002126.1, ENSAMXG00025031038.1, ENSAMXG00025000539.1_SLC4A1AP, ENSAMXG00025007316.1_zgc:113625, ENSAMXG00025002128.1, ENSAMXG00025031211.1_TPPP, ENSAMXG00025029782.1, ENSAMXG00025029646.1, ENSAMXG00025029675.1, ENSAMXG00025029522.1, ENSAMXG00025029541.1_si:dkey-120c6.5, EN…	ENSG00000133574.10_GIMAP4, ENSG00000179144.5_GIMAP7
OG0000034	ENSAMXG00025043693.1_hist1h4l	ENSG00000278637.2_H4C1
OG0000034	ENSAMXG00025043693.1_hist1h4l	ENSG00000277157.2_H4C4
OG0000034	ENSAMXG00025043693.1_hist1h4l	ENSG00000275126.2_H4C13
OG0000034	ENSAMXG00025043693.1_hist1h4l	ENSG00000274618.2_H4C6
OG0000034	ENSAMXG00025043693.1_hist1h4l	ENSG00000197061.5_H4C3
OG0000034	ENSAMXG00025043693.1_hist1h4l	ENSG00000158406.6_H4C8
OG0000034	ENSAMXG00025043693.1_hist1h4l	ENSG00000197238.5_H4C11
OG0000034	ENSAMXG00025043693.1_hist1h4l	ENSG00000273542.2_H4C12
OG0000034	ENSAMXG00025043693.1_hist1h4l	ENSG00000278705.3_H4C2
OG0000034	ENSAMXG00025043693.1_hist1h4l	ENSG00000276966.3_H4C5
OG0000034	ENSAMXG00025043693.1_hist1h4l	ENSG00000276180.2_H4C9
OG0000034	ENSAMXG00025043693.1_hist1h4l	ENSG00000197837.4_H4C16
OG0000034	ENSAMXG00025043693.1_hist1h4l	ENSG00000270276.3_H4C15
OG0000034	ENSAMXG00025043693.1_hist1h4l	ENSG00000270882.3_H4C14
OG0000034	ENSAMXG00025043928.1_hist1h4l	ENSG00000278637.2_H4C1
OG0000034	ENSAMXG00025043928.1_hist1h4l	ENSG00000277157.2_H4C4
OG0000034	ENSAMXG00025043928.1_hist1h4l	ENSG00000275126.2_H4C13
OG0000034	ENSAMXG00025043928.1_hist1h4l	ENSG00000274618.2_H4C6
OG0000034	ENSAMXG00025043928.1_hist1h4l	ENSG00000197061.5_H4C3
OG0000034	ENSAMXG00025043928.1_hist1h4l	ENSG00000158406.6_H4C8
OG0000034	ENSAMXG00025043928.1_hist1h4l	ENSG00000197238.5_H4C11
OG0000034	ENSAMXG00025043928.1_hist1h4l	ENSG00000273542.2_H4C12
OG0000034	ENSAMXG00025043928.1_hist1h4l	ENSG00000278705.3_H4C2
OG0000034	ENSAMXG00025043928.1_hist1h4l	ENSG00000276966.3_H4C5
OG0000034	ENSAMXG00025043928.1_hist1h4l	ENSG00000276180.2_H4C9
OG0000034	ENSAMXG00025043928.1_hist1h4l	ENSG00000197837.4_H4C16
OG0000034	ENSAMXG00025043928.1_hist1h4l	ENSG00000270276.3_H4C15
OG0000034	ENSAMXG00025043928.1_hist1h4l	ENSG00000270882.3_H4C14
OG0000034	ENSAMXG00025043940.1_hist1h4l	ENSG00000278637.2_H4C1
OG0000034	ENSAMXG00025043940.1_hist1h4l	ENSG00000277157.2_H4C4
OG0000034	ENSAMXG00025043940.1_hist1h4l	ENSG00000275126.2_H4C13
OG0000034	ENSAMXG00025043940.1_hist1h4l	ENSG00000274618.2_H4C6
OG0000034	ENSAMXG00025043940.1_hist1h4l	ENSG00000197061.5_H4C3
OG0000034	ENSAMXG00025043940.1_hist1h4l	ENSG00000158406.6_H4C8
OG0000034	ENSAMXG00025043940.1_hist1h4l	ENSG00000197238.5_H4C11
OG0000034	ENSAMXG00025043940.1_hist1h4l	ENSG00000273542.2_H4C12
OG0000034	ENSAMXG00025043940.1_hist1h4l	ENSG00000278705.3_H4C2
OG0000034	ENSAMXG00025043940.1_hist1h4l	ENSG00000276966.3_H4C5
OG0000034	ENSAMXG00025043940.1_hist1h4l	ENSG00000276180.2_H4C9
OG0000034	ENSAMXG00025043940.1_hist1h4l	ENSG00000197837.4_H4C16
OG0000034	ENSAMXG00025043940.1_hist1h4l	ENSG00000270276.3_H4C15
OG0000034	ENSAMXG00025043940.1_hist1h4l	ENSG00000270882.3_H4C14
OG0000034	ENSAMXG00025043945.1_hist1h4l	ENSG00000278637.2_H4C1
OG0000034	ENSAMXG00025043945.1_hist1h4l	ENSG00000277157.2_H4C4
OG0000034	ENSAMXG00025043945.1_hist1h4l	ENSG00000275126.2_H4C13
OG0000034	ENSAMXG00025043945.1_hist1h4l	ENSG00000274618.2_H4C6
OG0000034	ENSAMXG00025043945.1_hist1h4l	ENSG00000197061.5_H4C3
OG0000034	ENSAMXG00025043945.1_hist1h4l	ENSG00000158406.6_H4C8
OG0000034	ENSAMXG00025043945.1_hist1h4l	ENSG00000197238.5_H4C11
OG0000034	ENSAMXG00025043945.1_hist1h4l	ENSG00000273542.2_H4C12
OG0000034	ENSAMXG00025043945.1_hist1h4l	ENSG00000278705.3_H4C2
OG0000034	ENSAMXG00025043945.1_hist1h4l	ENSG00000276966.3_H4C5
OG0000034	ENSAMXG00025043945.1_hist1h4l	ENSG00000276180.2_H4C9
OG0000034	ENSAMXG00025043945.1_hist1h4l	ENSG00000197837.4_H4C16
OG0000034	ENSAMXG00025043945.1_hist1h4l	ENSG00000270276.3_H4C15
OG0000034	ENSAMXG00025043945.1_hist1h4l	ENSG00000270882.3_H4C14
OG0000034	ENSAMXG00025043950.1_hist1h4l	ENSG00000278637.2_H4C1
OG0000034	ENSAMXG00025043950.1_hist1h4l	ENSG00000277157.2_H4C4
OG0000034	ENSAMXG00025043950.1_hist1h4l	ENSG00000275126.2_H4C13
OG0000034	ENSAMXG00025043950.1_hist1h4l	ENSG00000274618.2_H4C6
OG0000034	ENSAMXG00025043950.1_hist1h4l	ENSG00000197061.5_H4C3
OG0000034	ENSAMXG00025043950.1_hist1h4l	ENSG00000158406.6_H4C8
OG0000034	ENSAMXG00025043950.1_hist1h4l	ENSG00000197238.5_H4C11
OG0000034	ENSAMXG00025043950.1_hist1h4l	ENSG00000273542.2_H4C12
OG0000034	ENSAMXG00025043950.1_hist1h4l	ENSG00000278705.3_H4C2
OG0000034	ENSAMXG00025043950.1_hist1h4l	ENSG00000276966.3_H4C5
OG0000034	ENSAMXG00025043950.1_hist1h4l	ENSG00000276180.2_H4C9
OG0000034	ENSAMXG00025043950.1_hist1h4l	ENSG00000197837.4_H4C16
OG0000034	ENSAMXG00025043950.1_hist1h4l	ENSG00000270276.3_H4C15
OG0000034	ENSAMXG00025043950.1_hist1h4l	ENSG00000270882.3_H4C14
OG0000034	ENSAMXG00025043952.1_hist1h4l	ENSG00000278637.2_H4C1
OG0000034	ENSAMXG00025043952.1_hist1h4l	ENSG00000277157.2_H4C4
OG0000034	ENSAMXG00025043952.1_hist1h4l	ENSG00000275126.2_H4C13
OG0000034	ENSAMXG00025043952.1_hist1h4l	ENSG00000274618.2_H4C6
OG0000034	ENSAMXG00025043952.1_hist1h4l	ENSG00000197061.5_H4C3
OG0000034	ENSAMXG00025043952.1_hist1h4l	ENSG00000158406.6_H4C8
OG0000034	ENSAMXG00025043952.1_hist1h4l	ENSG00000197238.5_H4C11
OG0000034	ENSAMXG00025043952.1_hist1h4l	ENSG00000273542.2_H4C12
OG0000034	ENSAMXG00025043952.1_hist1h4l	ENSG00000278705.3_H4C2
OG0000034	ENSAMXG00025043952.1_hist1h4l	ENSG00000276966.3_H4C5
OG0000034	ENSAMXG00025043952.1_hist1h4l	ENSG00000276180.2_H4C9
OG0000034	ENSAMXG00025043952.1_hist1h4l	ENSG00000197837.4_H4C16
OG0000034	ENSAMXG00025043952.1_hist1h4l	ENSG00000270276.3_H4C15
OG0000034	ENSAMXG00025043952.1_hist1h4l	ENSG00000270882.3_H4C14
OG0000034	ENSAMXG00025043956.1_hist1h4l	ENSG00000278637.2_H4C1
OG0000034	ENSAMXG00025043956.1_hist1h4l	ENSG00000277157.2_H4C4
OG0000034	ENSAMXG00025043956.1_hist1h4l	ENSG00000275126.2_H4C13
OG0000034	ENSAMXG00025043956.1_hist1h4l	ENSG00000274618.2_H4C6
OG0000034	ENSAMXG00025043956.1_hist1h4l	ENSG00000197061.5_H4C3
OG0000034	ENSAMXG00025043956.1_hist1h4l	ENSG00000158406.6_H4C8
OG0000034	ENSAMXG00025043956.1_hist1h4l	ENSG00000197238.5_H4C11
OG0000034	ENSAMXG00025043956.1_hist1h4l	ENSG00000273542.2_H4C12
OG0000034	ENSAMXG00025043956.1_hist1h4l	ENSG00000278705.3_H4C2
OG0000034	ENSAMXG00025043956.1_hist1h4l	ENSG00000276966.3_H4C5
OG0000034	ENSAMXG00025043956.1_hist1h4l	ENSG00000276180.2_H4C9
OG0000034	ENSAMXG00025043956.1_hist1h4l	ENSG00000197837.4_H4C16
OG0000034	ENSAMXG00025043956.1_hist1h4l	ENSG00000270276.3_H4C15
OG0000034	ENSAMXG00025043956.1_hist1h4l	ENSG00000270882.3_H4C14
OG0000034	ENSAMXG00025043959.1_hist1h4l	ENSG00000278637.2_H4C1
OG0000034	ENSAMXG00025043959.1_hist1h4l	ENSG00000277157.2_H4C4
OG0000034	ENSAMXG00025043959.1_hist1h4l	ENSG00000275126.2_H4C13
OG0000034	ENSAMXG00025043959.1_hist1h4l	ENSG00000274618.2_H4C6
OG0000034	ENSAMXG00025043959.1_hist1h4l	ENSG00000197061.5_H4C3
OG0000034	ENSAMXG00025043959.1_hist1h4l	ENSG00000158406.6_H4C8
OG0000034	ENSAMXG00025043959.1_hist1h4l	ENSG00000197238.5_H4C11
OG0000034	ENSAMXG00025043959.1_hist1h4l	ENSG00000273542.2_H4C12
OG0000034	ENSAMXG00025043959.1_hist1h4l	ENSG00000278705.3_H4C2
OG0000034	ENSAMXG00025043959.1_hist1h4l	ENSG00000276966.3_H4C5
OG0000034	ENSAMXG00025043959.1_hist1h4l	ENSG00000276180.2_H4C9
OG0000034	ENSAMXG00025043959.1_hist1h4l	ENSG00000197837.4_H4C16
OG0000034	ENSAMXG00025043959.1_hist1h4l	ENSG00000270276.3_H4C15
OG0000034	ENSAMXG00025043959.1_hist1h4l	ENSG00000270882.3_H4C14
OG0000034	ENSAMXG00025043962.1_hist1h4l	ENSG00000278637.2_H4C1
OG0000034	ENSAMXG00025043962.1_hist1h4l	ENSG00000277157.2_H4C4
OG0000034	ENSAMXG00025043962.1_hist1h4l	ENSG00000275126.2_H4C13
OG0000034	ENSAMXG00025043962.1_hist1h4l	ENSG00000274618.2_H4C6
OG0000034	ENSAMXG00025043962.1_hist1h4l	ENSG00000197061.5_H4C3
OG0000034	ENSAMXG00025043962.1_hist1h4l	ENSG00000158406.6_H4C8
OG0000034	ENSAMXG00025043962.1_hist1h4l	ENSG00000197238.5_H4C11
OG0000034	ENSAMXG00025043962.1_hist1h4l	ENSG00000273542.2_H4C12
OG0000034	ENSAMXG00025043962.1_hist1h4l	ENSG00000278705.3_H4C2
OG0000034	ENSAMXG00025043962.1_hist1h4l	ENSG00000276966.3_H4C5
OG0000034	ENSAMXG00025043962.1_hist1h4l	ENSG00000276180.2_H4C9
OG0000034	ENSAMXG00025043962.1_hist1h4l	ENSG00000197837.4_H4C16
OG0000034	ENSAMXG00025043962.1_hist1h4l	ENSG00000270276.3_H4C15
OG0000034	ENSAMXG00025043962.1_hist1h4l	ENSG00000270882.3_H4C14
OG0000034	ENSAMXG00025043965.1_hist1h4l	ENSG00000278637.2_H4C1
OG0000034	ENSAMXG00025043965.1_hist1h4l	ENSG00000277157.2_H4C4
OG0000034	ENSAMXG00025043965.1_hist1h4l	ENSG00000275126.2_H4C13
OG0000034	ENSAMXG00025043965.1_hist1h4l	ENSG00000274618.2_H4C6
OG0000034	ENSAMXG00025043965.1_hist1h4l	ENSG00000197061.5_H4C3
OG0000034	ENSAMXG00025043965.1_hist1h4l	ENSG00000158406.6_H4C8
OG0000034	ENSAMXG00025043965.1_hist1h4l	ENSG00000197238.5_H4C11
OG0000034	ENSAMXG00025043965.1_hist1h4l	ENSG00000273542.2_H4C12
OG0000034	ENSAMXG00025043965.1_hist1h4l	ENSG00000278705.3_H4C2
OG0000034	ENSAMXG00025043965.1_hist1h4l	ENSG00000276966.3_H4C5
OG0000034	ENSAMXG00025043965.1_hist1h4l	ENSG00000276180.2_H4C9
OG0000034	ENSAMXG00025043965.1_hist1h4l	ENSG00000197837.4_H4C16
OG0000034	ENSAMXG00025043965.1_hist1h4l	ENSG00000270276.3_H4C15
OG0000034	ENSAMXG00025043965.1_hist1h4l	ENSG00000270882.3_H4C14
OG0000034	ENSAMXG00025043976.1_hist1h4l	ENSG00000278637.2_H4C1
OG0000034	ENSAMXG00025043976.1_hist1h4l	ENSG00000277157.2_H4C4
OG0000034	ENSAMXG00025043976.1_hist1h4l	ENSG00000275126.2_H4C13
OG0000034	ENSAMXG00025043976.1_hist1h4l	ENSG00000274618.2_H4C6
OG0000034	ENSAMXG00025043976.1_hist1h4l	ENSG00000197061.5_H4C3
OG0000034	ENSAMXG00025043976.1_hist1h4l	ENSG00000158406.6_H4C8
OG0000034	ENSAMXG00025043976.1_hist1h4l	ENSG00000197238.5_H4C11
OG0000034	ENSAMXG00025043976.1_hist1h4l	ENSG00000273542.2_H4C12
OG0000034	ENSAMXG00025043976.1_hist1h4l	ENSG00000278705.3_H4C2
OG0000034	ENSAMXG00025043976.1_hist1h4l	ENSG00000276966.3_H4C5
OG0000034	ENSAMXG00025043976.1_hist1h4l	ENSG00000276180.2_H4C9
OG0000034	ENSAMXG00025043976.1_hist1h4l	ENSG00000197837.4_H4C16
OG0000034	ENSAMXG00025043976.1_hist1h4l	ENSG00000270276.3_H4C15
OG0000034	ENSAMXG00025043976.1_hist1h4l	ENSG00000270882.3_H4C14
OG0000034	ENSAMXG00025043981.1_hist1h4l	ENSG00000278637.2_H4C1
OG0000034	ENSAMXG00025043981.1_hist1h4l	ENSG00000277157.2_H4C4
OG0000034	ENSAMXG00025043981.1_hist1h4l	ENSG00000275126.2_H4C13
OG0000034	ENSAMXG00025043981.1_hist1h4l	ENSG00000274618.2_H4C6
OG0000034	ENSAMXG00025043981.1_hist1h4l	ENSG00000197061.5_H4C3
OG0000034	ENSAMXG00025043981.1_hist1h4l	ENSG00000158406.6_H4C8
OG0000034	ENSAMXG00025043981.1_hist1h4l	ENSG00000197238.5_H4C11
OG0000034	ENSAMXG00025043981.1_hist1h4l	ENSG00000273542.2_H4C12
OG0000034	ENSAMXG00025043981.1_hist1h4l	ENSG00000278705.3_H4C2
OG0000034	ENSAMXG00025043981.1_hist1h4l	ENSG00000276966.3_H4C5
OG0000034	ENSAMXG00025043981.1_hist1h4l	ENSG00000276180.2_H4C9
OG0000034	ENSAMXG00025043981.1_hist1h4l	ENSG00000197837.4_H4C16
OG0000034	ENSAMXG00025043981.1_hist1h4l	ENSG00000270276.3_H4C15
OG0000034	ENSAMXG00025043981.1_hist1h4l	ENSG00000270882.3_H4C14
OG0000034	ENSAMXG00025043987.1_hist1h4l	ENSG00000278637.2_H4C1
OG0000034	ENSAMXG00025043987.1_hist1h4l	ENSG00000277157.2_H4C4
OG0000034	ENSAMXG00025043987.1_hist1h4l	ENSG00000275126.2_H4C13
OG0000034	ENSAMXG00025043987.1_hist1h4l	ENSG00000274618.2_H4C6
OG0000034	ENSAMXG00025043987.1_hist1h4l	ENSG00000197061.5_H4C3
OG0000034	ENSAMXG00025043987.1_hist1h4l	ENSG00000158406.6_H4C8
OG0000034	ENSAMXG00025043987.1_hist1h4l	ENSG00000197238.5_H4C11
OG0000034	ENSAMXG00025043987.1_hist1h4l	ENSG00000273542.2_H4C12
OG0000034	ENSAMXG00025043987.1_hist1h4l	ENSG00000278705.3_H4C2
OG0000034	ENSAMXG00025043987.1_hist1h4l	ENSG00000276966.3_H4C5
OG0000034	ENSAMXG00025043987.1_hist1h4l	ENSG00000276180.2_H4C9
OG0000034	ENSAMXG00025043987.1_hist1h4l	ENSG00000197837.4_H4C16
OG0000034	ENSAMXG00025043987.1_hist1h4l	ENSG00000270276.3_H4C15
OG0000034	ENSAMXG00025043987.1_hist1h4l	ENSG00000270882.3_H4C14
OG0000034	ENSAMXG00025043988.1_hist1h4l	ENSG00000278637.2_H4C1
OG0000034	ENSAMXG00025043988.1_hist1h4l	ENSG00000277157.2_H4C4
OG0000034	ENSAMXG00025043988.1_hist1h4l	ENSG00000275126.2_H4C13
OG0000034	ENSAMXG00025043988.1_hist1h4l	ENSG00000274618.2_H4C6
OG0000034	ENSAMXG00025043988.1_hist1h4l	ENSG00000197061.5_H4C3
OG0000034	ENSAMXG00025043988.1_hist1h4l	ENSG00000158406.6_H4C8
OG0000034	ENSAMXG00025043988.1_hist1h4l	ENSG00000197238.5_H4C11
OG0000034	ENSAMXG00025043988.1_hist1h4l	ENSG00000273542.2_H4C12
OG0000034	ENSAMXG00025043988.1_hist1h4l	ENSG00000278705.3_H4C2
OG0000034	ENSAMXG00025043988.1_hist1h4l	ENSG00000276966.3_H4C5
OG0000034	ENSAMXG00025043988.1_hist1h4l	ENSG00000276180.2_H4C9
OG0000034	ENSAMXG00025043988.1_hist1h4l	ENSG00000197837.4_H4C16
OG0000034	ENSAMXG00025043988.1_hist1h4l	ENSG00000270276.3_H4C15
OG0000034	ENSAMXG00025043988.1_hist1h4l	ENSG00000270882.3_H4C14
OG0000034	ENSAMXG00025044007.1_hist1h4l	ENSG00000278637.2_H4C1
OG0000034	ENSAMXG00025044007.1_hist1h4l	ENSG00000277157.2_H4C4
OG0000034	ENSAMXG00025044007.1_hist1h4l	ENSG00000275126.2_H4C13
OG0000034	ENSAMXG00025044007.1_hist1h4l	ENSG00000274618.2_H4C6
OG0000034	ENSAMXG00025044007.1_hist1h4l	ENSG00000197061.5_H4C3
OG0000034	ENSAMXG00025044007.1_hist1h4l	ENSG00000158406.6_H4C8
OG0000034	ENSAMXG00025044007.1_hist1h4l	ENSG00000197238.5_H4C11
OG0000034	ENSAMXG00025044007.1_hist1h4l	ENSG00000273542.2_H4C12
OG0000034	ENSAMXG00025044007.1_hist1h4l	ENSG00000278705.3_H4C2
OG0000034	ENSAMXG00025044007.1_hist1h4l	ENSG00000276966.3_H4C5
OG0000034	ENSAMXG00025044007.1_hist1h4l	ENSG00000276180.2_H4C9
OG0000034	ENSAMXG00025044007.1_hist1h4l	ENSG00000197837.4_H4C16
OG0000034	ENSAMXG00025044007.1_hist1h4l	ENSG00000270276.3_H4C15
OG0000034	ENSAMXG00025044007.1_hist1h4l	ENSG00000270882.3_H4C14
OG0000034	ENSAMXG00025044015.1_hist1h4l	ENSG00000278637.2_H4C1
OG0000034	ENSAMXG00025044015.1_hist1h4l	ENSG00000277157.2_H4C4
OG0000034	ENSAMXG00025044015.1_hist1h4l	ENSG00000275126.2_H4C13
OG0000034	ENSAMXG00025044015.1_hist1h4l	ENSG00000274618.2_H4C6
OG0000034	ENSAMXG00025044015.1_hist1h4l	ENSG00000197061.5_H4C3
OG0000034	ENSAMXG00025044015.1_hist1h4l	ENSG00000158406.6_H4C8
OG0000034	ENSAMXG00025044015.1_hist1h4l	ENSG00000197238.5_H4C11
OG0000034	ENSAMXG00025044015.1_hist1h4l	ENSG00000273542.2_H4C12
OG0000034	ENSAMXG00025044015.1_hist1h4l	ENSG00000278705.3_H4C2
OG0000034	ENSAMXG00025044015.1_hist1h4l	ENSG00000276966.3_H4C5
OG0000034	ENSAMXG00025044015.1_hist1h4l	ENSG00000276180.2_H4C9
OG0000034	ENSAMXG00025044015.1_hist1h4l	ENSG00000197837.4_H4C16
OG0000034	ENSAMXG00025044015.1_hist1h4l	ENSG00000270276.3_H4C15
OG0000034	ENSAMXG00025044015.1_hist1h4l	ENSG00000270882.3_H4C14
OG0000034	ENSAMXG00025044020.1_hist1h4l	ENSG00000278637.2_H4C1
OG0000034	ENSAMXG00025044020.1_hist1h4l	ENSG00000277157.2_H4C4
OG0000034	ENSAMXG00025044020.1_hist1h4l	ENSG00000275126.2_H4C13
OG0000034	ENSAMXG00025044020.1_hist1h4l	ENSG00000274618.2_H4C6
OG0000034	ENSAMXG00025044020.1_hist1h4l	ENSG00000197061.5_H4C3
OG0000034	ENSAMXG00025044020.1_hist1h4l	ENSG00000158406.6_H4C8
OG0000034	ENSAMXG00025044020.1_hist1h4l	ENSG00000197238.5_H4C11
OG0000034	ENSAMXG00025044020.1_hist1h4l	ENSG00000273542.2_H4C12
OG0000034	ENSAMXG00025044020.1_hist1h4l	ENSG00000278705.3_H4C2
OG0000034	ENSAMXG00025044020.1_hist1h4l	ENSG00000276966.3_H4C5
OG0000034	ENSAMXG00025044020.1_hist1h4l	ENSG00000276180.2_H4C9
OG0000034	ENSAMXG00025044020.1_hist1h4l	ENSG00000197837.4_H4C16
OG0000034	ENSAMXG00025044020.1_hist1h4l	ENSG00000270276.3_H4C15
OG0000034	ENSAMXG00025044020.1_hist1h4l	ENSG00000270882.3_H4C14
OG0000034	ENSAMXG00025044024.1_hist1h4l	ENSG00000278637.2_H4C1
OG0000034	ENSAMXG00025044024.1_hist1h4l	ENSG00000277157.2_H4C4
OG0000034	ENSAMXG00025044024.1_hist1h4l	ENSG00000275126.2_H4C13
OG0000034	ENSAMXG00025044024.1_hist1h4l	ENSG00000274618.2_H4C6
OG0000034	ENSAMXG00025044024.1_hist1h4l	ENSG00000197061.5_H4C3
OG0000034	ENSAMXG00025044024.1_hist1h4l	ENSG00000158406.6_H4C8
OG0000034	ENSAMXG00025044024.1_hist1h4l	ENSG00000197238.5_H4C11
OG0000034	ENSAMXG00025044024.1_hist1h4l	ENSG00000273542.2_H4C12
OG0000034	ENSAMXG00025044024.1_hist1h4l	ENSG00000278705.3_H4C2
OG0000034	ENSAMXG00025044024.1_hist1h4l	ENSG00000276966.3_H4C5
OG0000034	ENSAMXG00025044024.1_hist1h4l	ENSG00000276180.2_H4C9
OG0000034	ENSAMXG00025044024.1_hist1h4l	ENSG00000197837.4_H4C16
OG0000034	ENSAMXG00025044024.1_hist1h4l	ENSG00000270276.3_H4C15
OG0000034	ENSAMXG00025044024.1_hist1h4l	ENSG00000270882.3_H4C14
OG0000034	ENSAMXG00025044032.1_hist1h4l	ENSG00000278637.2_H4C1
OG0000034	ENSAMXG00025044032.1_hist1h4l	ENSG00000277157.2_H4C4
OG0000034	ENSAMXG00025044032.1_hist1h4l	ENSG00000275126.2_H4C13
OG0000034	ENSAMXG00025044032.1_hist1h4l	ENSG00000274618.2_H4C6
OG0000034	ENSAMXG00025044032.1_hist1h4l	ENSG00000197061.5_H4C3
OG0000034	ENSAMXG00025044032.1_hist1h4l	ENSG00000158406.6_H4C8
OG0000034	ENSAMXG00025044032.1_hist1h4l	ENSG00000197238.5_H4C11
OG0000034	ENSAMXG00025044032.1_hist1h4l	ENSG00000273542.2_H4C12
OG0000034	ENSAMXG00025044032.1_hist1h4l	ENSG00000278705.3_H4C2
OG0000034	ENSAMXG00025044032.1_hist1h4l	ENSG00000276966.3_H4C5
OG0000034	ENSAMXG00025044032.1_hist1h4l	ENSG00000276180.2_H4C9
OG0000034	ENSAMXG00025044032.1_hist1h4l	ENSG00000197837.4_H4C16
OG0000034	ENSAMXG00025044032.1_hist1h4l	ENSG00000270276.3_H4C15
OG0000034	ENSAMXG00025044032.1_hist1h4l	ENSG00000270882.3_H4C14
OG0000034	ENSAMXG00025044041.1_hist1h4l	ENSG00000278637.2_H4C1
OG0000034	ENSAMXG00025044041.1_hist1h4l	ENSG00000277157.2_H4C4
OG0000034	ENSAMXG00025044041.1_hist1h4l	ENSG00000275126.2_H4C13
OG0000034	ENSAMXG00025044041.1_hist1h4l	ENSG00000274618.2_H4C6
OG0000034	ENSAMXG00025044041.1_hist1h4l	ENSG00000197061.5_H4C3
OG0000034	ENSAMXG00025044041.1_hist1h4l	ENSG00000158406.6_H4C8
OG0000034	ENSAMXG00025044041.1_hist1h4l	ENSG00000197238.5_H4C11
OG0000034	ENSAMXG00025044041.1_hist1h4l	ENSG00000273542.2_H4C12
OG0000034	ENSAMXG00025044041.1_hist1h4l	ENSG00000278705.3_H4C2
OG0000034	ENSAMXG00025044041.1_hist1h4l	ENSG00000276966.3_H4C5
OG0000034	ENSAMXG00025044041.1_hist1h4l	ENSG00000276180.2_H4C9
OG0000034	ENSAMXG00025044041.1_hist1h4l	ENSG00000197837.4_H4C16
OG0000034	ENSAMXG00025044041.1_hist1h4l	ENSG00000270276.3_H4C15
OG0000034	ENSAMXG00025044041.1_hist1h4l	ENSG00000270882.3_H4C14
OG0000034	ENSAMXG00025044043.1_hist1h4l	ENSG00000278637.2_H4C1
OG0000034	ENSAMXG00025044043.1_hist1h4l	ENSG00000277157.2_H4C4
OG0000034	ENSAMXG00025044043.1_hist1h4l	ENSG00000275126.2_H4C13
OG0000034	ENSAMXG00025044043.1_hist1h4l	ENSG00000274618.2_H4C6
OG0000034	ENSAMXG00025044043.1_hist1h4l	ENSG00000197061.5_H4C3
OG0000034	ENSAMXG00025044043.1_hist1h4l	ENSG00000158406.6_H4C8
OG0000034	ENSAMXG00025044043.1_hist1h4l	ENSG00000197238.5_H4C11
OG0000034	ENSAMXG00025044043.1_hist1h4l	ENSG00000273542.2_H4C12
OG0000034	ENSAMXG00025044043.1_hist1h4l	ENSG00000278705.3_H4C2
OG0000034	ENSAMXG00025044043.1_hist1h4l	ENSG00000276966.3_H4C5
OG0000034	ENSAMXG00025044043.1_hist1h4l	ENSG00000276180.2_H4C9
OG0000034	ENSAMXG00025044043.1_hist1h4l	ENSG00000197837.4_H4C16
OG0000034	ENSAMXG00025044043.1_hist1h4l	ENSG00000270276.3_H4C15
OG0000034	ENSAMXG00025044043.1_hist1h4l	ENSG00000270882.3_H4C14
OG0000034	ENSAMXG00025044057.1_hist1h4l	ENSG00000278637.2_H4C1
OG0000034	ENSAMXG00025044057.1_hist1h4l	ENSG00000277157.2_H4C4
OG0000034	ENSAMXG00025044057.1_hist1h4l	ENSG00000275126.2_H4C13
OG0000034	ENSAMXG00025044057.1_hist1h4l	ENSG00000274618.2_H4C6
OG0000034	ENSAMXG00025044057.1_hist1h4l	ENSG00000197061.5_H4C3
OG0000034	ENSAMXG00025044057.1_hist1h4l	ENSG00000158406.6_H4C8
OG0000034	ENSAMXG00025044057.1_hist1h4l	ENSG00000197238.5_H4C11
OG0000034	ENSAMXG00025044057.1_hist1h4l	ENSG00000273542.2_H4C12
OG0000034	ENSAMXG00025044057.1_hist1h4l	ENSG00000278705.3_H4C2
OG0000034	ENSAMXG00025044057.1_hist1h4l	ENSG00000276966.3_H4C5
OG0000034	ENSAMXG00025044057.1_hist1h4l	ENSG00000276180.2_H4C9
OG0000034	ENSAMXG00025044057.1_hist1h4l	ENSG00000197837.4_H4C16
OG0000034	ENSAMXG00025044057.1_hist1h4l	ENSG00000270276.3_H4C15
OG0000034	ENSAMXG00025044057.1_hist1h4l	ENSG00000270882.3_H4C14
OG0000034	ENSAMXG00025044066.1_hist1h4l	ENSG00000278637.2_H4C1
OG0000034	ENSAMXG00025044066.1_hist1h4l	ENSG00000277157.2_H4C4
OG0000034	ENSAMXG00025044066.1_hist1h4l	ENSG00000275126.2_H4C13
OG0000034	ENSAMXG00025044066.1_hist1h4l	ENSG00000274618.2_H4C6
OG0000034	ENSAMXG00025044066.1_hist1h4l	ENSG00000197061.5_H4C3
OG0000034	ENSAMXG00025044066.1_hist1h4l	ENSG00000158406.6_H4C8
OG0000034	ENSAMXG00025044066.1_hist1h4l	ENSG00000197238.5_H4C11
OG0000034	ENSAMXG00025044066.1_hist1h4l	ENSG00000273542.2_H4C12
OG0000034	ENSAMXG00025044066.1_hist1h4l	ENSG00000278705.3_H4C2
OG0000034	ENSAMXG00025044066.1_hist1h4l	ENSG00000276966.3_H4C5
OG0000034	ENSAMXG00025044066.1_hist1h4l	ENSG00000276180.2_H4C9
OG0000034	ENSAMXG00025044066.1_hist1h4l	ENSG00000197837.4_H4C16
OG0000034	ENSAMXG00025044066.1_hist1h4l	ENSG00000270276.3_H4C15
OG0000034	ENSAMXG00025044066.1_hist1h4l	ENSG00000270882.3_H4C14
OG0000034	ENSAMXG00025044071.1_hist1h4l	ENSG00000278637.2_H4C1
OG0000034	ENSAMXG00025044071.1_hist1h4l	ENSG00000277157.2_H4C4
OG0000034	ENSAMXG00025044071.1_hist1h4l	ENSG00000275126.2_H4C13
OG0000034	ENSAMXG00025044071.1_hist1h4l	ENSG00000274618.2_H4C6
OG0000034	ENSAMXG00025044071.1_hist1h4l	ENSG00000197061.5_H4C3
OG0000034	ENSAMXG00025044071.1_hist1h4l	ENSG00000158406.6_H4C8
OG0000034	ENSAMXG00025044071.1_hist1h4l	ENSG00000197238.5_H4C11
OG0000034	ENSAMXG00025044071.1_hist1h4l	ENSG00000273542.2_H4C12
OG0000034	ENSAMXG00025044071.1_hist1h4l	ENSG00000278705.3_H4C2
OG0000034	ENSAMXG00025044071.1_hist1h4l	ENSG00000276966.3_H4C5
OG0000034	ENSAMXG00025044071.1_hist1h4l	ENSG00000276180.2_H4C9
OG0000034	ENSAMXG00025044071.1_hist1h4l	ENSG00000197837.4_H4C16
OG0000034	ENSAMXG00025044071.1_hist1h4l	ENSG00000270276.3_H4C15
OG0000034	ENSAMXG00025044071.1_hist1h4l	ENSG00000270882.3_H4C14
OG0000034	ENSAMXG00025044076.1_hist1h4l	ENSG00000278637.2_H4C1
OG0000034	ENSAMXG00025044076.1_hist1h4l	ENSG00000277157.2_H4C4
OG0000034	ENSAMXG00025044076.1_hist1h4l	ENSG00000275126.2_H4C13
OG0000034	ENSAMXG00025044076.1_hist1h4l	ENSG00000274618.2_H4C6
OG0000034	ENSAMXG00025044076.1_hist1h4l	ENSG00000197061.5_H4C3
OG0000034	ENSAMXG00025044076.1_hist1h4l	ENSG00000158406.6_H4C8
OG0000034	ENSAMXG00025044076.1_hist1h4l	ENSG00000197238.5_H4C11
OG0000034	ENSAMXG00025044076.1_hist1h4l	ENSG00000273542.2_H4C12
OG0000034	ENSAMXG00025044076.1_hist1h4l	ENSG00000278705.3_H4C2
OG0000034	ENSAMXG00025044076.1_hist1h4l	ENSG00000276966.3_H4C5
OG0000034	ENSAMXG00025044076.1_hist1h4l	ENSG00000276180.2_H4C9
OG0000034	ENSAMXG00025044076.1_hist1h4l	ENSG00000197837.4_H4C16
OG0000034	ENSAMXG00025044076.1_hist1h4l	ENSG00000270276.3_H4C15
OG0000034	ENSAMXG00025044076.1_hist1h4l	ENSG00000270882.3_H4C14
OG0000034	ENSAMXG00025043971.1, ENSAMXG00025028587.1_hist1h4l	ENSG00000275663.2_H4C7
OG0000035	ENSAMXG00025025441.1_si:ch211-241j12.3	ENSG00000184378.3_ACTRT3, ENSG00000123165.9_ACTRT1, ENSG00000169717.7_ACTRT2
OG0000035	ENSAMXG00025000714.1_ACTC1	ENSG00000159251.8_ACTC1
OG0000037	ENSAMXG00025016602.1_myh7bb	ENSG00000078814.18_MYH7B
OG0000037	ENSAMXG00025022041.1_MYH6, ENSAMXG00025014409.1_MYH7, ENSAMXG00025043590.1_MYH7, ENSAMXG00025045135.1_smyhc2, ENSAMXG00025045151.1_MYH6	ENSG00000092054.13_MYH7, ENSG00000197616.13_MYH6
OG0000038	ENSAMXG00025011813.1_CDH22	ENSG00000149654.11_CDH22
OG0000038	ENSAMXG00025001212.1	ENSG00000071991.9_CDH19
OG0000038	ENSAMXG00025001239.1_cdh7b, ENSAMXG00025011557.1	ENSG00000081138.14_CDH7
OG0000038	ENSAMXG00025004630.1_CDH20	ENSG00000101542.10_CDH20
OG0000038	ENSAMXG00025019570.1	ENSG00000150394.14_CDH8
OG0000038	ENSAMXG00025020965.1_CDH11	ENSG00000139880.21_CDH24, ENSG00000140937.14_CDH11
OG0000038	ENSAMXG00025004478.1_CDH18, ENSAMXG00025014855.1_CDH18	ENSG00000145526.12_CDH18
OG0000038	ENSAMXG00025015158.1_CDH12, ENSAMXG00025004514.1	ENSG00000154162.15_CDH12
OG0000038	ENSAMXG00025004014.1, ENSAMXG00025008209.1_CDH6, ENSAMXG00025007668.1, ENSAMXG00025008831.1	ENSG00000040731.10_CDH10, ENSG00000113100.10_CDH9, ENSG00000113361.13_CDH6
OG0000039	ENSAMXG00025041643.1, ENSAMXG00025042031.1, ENSAMXG00025042015.1, ENSAMXG00025042018.1, ENSAMXG00025042014.1, ENSAMXG00025041527.1, ENSAMXG00025041530.1	ENSG00000277574.2_IGHV5-51, ENSG00000211966.2_IGHV5-51, ENSG00000282401.1, ENSG00000282651.2_IGHV5-10-1, ENSG00000211979.2_IGHV7-81, ENSG00000282678.1, ENSG00000282122.1_IGHV7-4-1, ENSG00000282337.1_IGHV1-58, ENSG00000211968.3_IGHV1-58, ENSG00000282213.1_IGHV1-3, ENSG00000211935.3_IGHV1-3, ENSG00000282350.1_IGHV1-69, ENSG00000211973.2_IGHV1-69, ENSG00000282399.1_IGHV1-69D, ENSG00000280411.1_IGHV1…
OG0000040	ENSAMXG00025039622.1_S100Z	ENSG00000171643.14_S100Z
OG0000040	ENSAMXG00025031290.1_S100A1	ENSG00000160678.12_S100A1
OG0000040	ENSAMXG00025038263.1_S100B	ENSG00000160307.10_S100B
OG0000040	ENSAMXG00025041919.1_s100a10b	ENSG00000163191.6_S100A11
OG0000042	ENSAMXG00025024458.1	ENSG00000163041.13_H3-3A
OG0000042	ENSAMXG00025020492.1	ENSG00000163041.13_H3-3A
OG0000042	ENSAMXG00025016548.1	ENSG00000163041.13_H3-3A
OG0000044	ENSAMXG00025037248.1, ENSAMXG00025033030.1_trim35-12, ENSAMXG00025013239.1_trim35-13, ENSAMXG00025019525.1, ENSAMXG00025040938.1_trim62.1, ENSAMXG00025032813.1_trim35-13, ENSAMXG00025000685.1, ENSAMXG00025000688.1, ENSAMXG00025005904.1, ENSAMXG00025000395.1, ENSAMXG00025000394.1, ENSAMXG00025000410.1, ENSAMXG00025000396.1, ENSAMXG00025000403.1, ENSAMXG00025000398.1_fbxw11a, ENSAMXG00025000412.1, …	ENSG00000104228.13_TRIM35
OG0000046	ENSAMXG00025012445.1_TUBA4A, ENSAMXG00025038063.1_TUBA4A	ENSG00000183785.16_TUBA8, ENSG00000178462.12_TUBAL3
OG0000046	ENSAMXG00025037038.1_TUBA4A, ENSAMXG00025036202.1, ENSAMXG00025005480.1	ENSG00000127824.15_TUBA4A
OG0000046	ENSAMXG00025042660.1_TUBA1C	ENSG00000167553.17_TUBA1C
OG0000046	ENSAMXG00025035027.1_TUBA1A	ENSG00000123416.15_TUBA1B
OG0000048	ENSAMXG00025039350.1_taar1b	ENSG00000146399.3_TAAR1
OG0000048	ENSAMXG00025039346.1	ENSG00000146383.7_TAAR6, ENSG00000146385.2_TAAR8, ENSG00000237110.3_TAAR9, ENSG00000135569.5_TAAR5
OG0000049	ENSAMXG00025020346.1_DMBT1, ENSAMXG00025034497.1_CD163, ENSAMXG00025028290.1, ENSAMXG00025034499.1	ENSG00000187908.20_DMBT1
OG0000052	ENSAMXG00025011496.1_CLDN19	ENSG00000164007.11_CLDN19
OG0000052	ENSAMXG00025004566.1_CLDN1	ENSG00000163347.6_CLDN1
OG0000052	ENSAMXG00025036255.1_cldn7b, ENSAMXG00025034280.1_cldn7a	ENSG00000288292.1_CLDN7, ENSG00000181885.18_CLDN7, ENSG00000288264.1, ENSG00000262302.1
OG0000052	ENSAMXG00025020479.1_cldn5a, ENSAMXG00025045266.1_cldn5b	ENSG00000184113.10_CLDN5
OG0000052	ENSAMXG00025038260.1_cldnj	ENSG00000184697.7_CLDN6, ENSG00000213937.4_CLDN9
OG0000052	ENSAMXG00025039418.1, ENSAMXG00025022089.1_cldnh, ENSAMXG00025039425.1	ENSG00000165215.6_CLDN3
OG0000052	ENSAMXG00025044577.1, ENSAMXG00025022108.1_CLDN4, ENSAMXG00025022061.1_CLDN4, ENSAMXG00025038265.1	ENSG00000189143.10_CLDN4
OG0000054	ENSAMXG00025038458.1_cyp2y3, ENSAMXG00025039632.1_cyp2y3	ENSG00000197408.10_CYP2B6, ENSG00000197838.5_CYP2A13, ENSG00000255974.8_CYP2A6, ENSG00000198077.11_CYP2A7, ENSG00000197446.9_CYP2F1, ENSG00000276490.1, ENSG00000108242.13_CYP2C18, ENSG00000138115.15_CYP2C8, ENSG00000138109.11_CYP2C9, ENSG00000165841.11_CYP2C19, ENSG00000130649.10_CYP2E1
OG0000055	ENSAMXG00025003299.1_gng12a	ENSG00000176533.13_GNG7
OG0000055	ENSAMXG00025023291.1_GNG2	ENSG00000186469.9_GNG2
OG0000055	ENSAMXG00025016121.1_GNG8	ENSG00000167414.5_GNG8
OG0000055	ENSAMXG00025015977.1_GNG4	ENSG00000168243.11_GNG4
OG0000055	ENSAMXG00025033578.1	ENSG00000162188.6_GNG3
OG0000055	ENSAMXG00025024902.1_gng5	ENSG00000174021.12_GNG5, ENSG00000133136.6_GNG5B
OG0000055	ENSAMXG00025031242.1_GNG10	ENSG00000244115.1_DNAJC25-GNG10, ENSG00000242616.4_GNG10
OG0000055	ENSAMXG00025016227.1_SRXN1, ENSAMXG00025022443.1	ENSG00000172380.6_GNG12
OG0000062	ENSAMXG00025035987.1, ENSAMXG00025035995.1	ENSG00000273777.6_CEACAM20, ENSG00000278565.4_CEACAM21, ENSG00000007129.18_CEACAM21, ENSG00000079385.23_CEACAM1, ENSG00000274131.3_CEACAM4, ENSG00000105352.11_CEACAM4, ENSG00000170956.17_CEACAM3, ENSG00000086548.9_CEACAM6, ENSG00000267881.2, ENSG00000105388.17_CEACAM5, ENSG00000007306.15_CEACAM7, ENSG00000124469.12_CEACAM8, ENSG00000243130.8_PSG11, ENSG00000242221.9_PSG2, ENSG00000221878.13_PSG7,…
OG0000065	ENSAMXG00025021158.1_slc6a6b, ENSAMXG00025045532.1_slc6a6a	ENSG00000131389.18_SLC6A6
OG0000065	ENSAMXG00025045337.1_slc6a8	ENSG00000273554.4, ENSG00000130821.17_SLC6A8
OG0000065	ENSAMXG00025004654.1_SLC6A13	ENSG00000010379.16_SLC6A13
OG0000065	ENSAMXG00025038666.1_slc6a11b	ENSG00000111181.13_SLC6A12, ENSG00000132164.10_SLC6A11
OG0000066	ENSAMXG00025019084.1_si:dkey-24p1.1	ENSG00000012124.17_CD22
OG0000068	ENSAMXG00025015570.1_RGS4	ENSG00000117152.14_RGS4
OG0000068	ENSAMXG00025015634.1_RGS8	ENSG00000135824.13_RGS8
OG0000068	ENSAMXG00025017836.1_rgs5a	ENSG00000143248.13_RGS5
OG0000068	ENSAMXG00025018192.1_rgs5b, ENSAMXG00025014850.1	ENSG00000143333.7_RGS16
OG0000068	ENSAMXG00025027439.1_RGS2, ENSAMXG00025020577.1_RGS2	ENSG00000116741.8_RGS2
OG0000068	ENSAMXG00025027496.1_RGS1	ENSG00000253148.1_RGS21
OG0000068	ENSAMXG00025027491.1_RGS13, ENSAMXG00025020581.1_RGS13	ENSG00000090104.12_RGS1
OG0000074	ENSAMXG00025028035.1_LPAR3	ENSG00000171517.6_LPAR3
OG0000074	ENSAMXG00025033316.1_LPAR1	ENSG00000198121.15_LPAR1
OG0000074	ENSAMXG00025033914.1_lpar2a, ENSAMXG00025004230.1_lpar2b	ENSG00000064547.14_LPAR2
OG0000074	ENSAMXG00025025411.1_S1PR4	ENSG00000125910.6_S1PR4
OG0000074	ENSAMXG00025028113.1_S1PR1	ENSG00000170989.10_S1PR1
OG0000074	ENSAMXG00025020398.1_s1pr3a, ENSAMXG00025025536.1_S1PR3	ENSG00000213694.7_S1PR3
OG0000074	ENSAMXG00025011982.1_S1PR2	ENSG00000267534.4_S1PR2
OG0000074	ENSAMXG00025005055.1_s1pr5a, ENSAMXG00025019973.1_s1pr5a	ENSG00000180739.15_S1PR5
OG0000077	ENSAMXG00025025883.1	ENSG00000006606.9_CCL26
OG0000077	ENSAMXG00025003853.1_ccl36.1, ENSAMXG00025001799.1_ccl36.1, ENSAMXG00025003836.1, ENSAMXG00025004983.1_ccl36.1, ENSAMXG00025022175.1, ENSAMXG00025025506.1_CCL4	ENSG00000108691.10_CCL2, ENSG00000181374.8_CCL13, ENSG00000108700.5_CCL8, ENSG00000172156.4_CCL11, ENSG00000108688.11_CCL7, ENSG00000276409.5_CCL14, ENSG00000277236.4_CCL14, ENSG00000282604.1_CCL4L2, ENSG00000275313.5_CCL4L2, ENSG00000276125.4_CCL4L2, ENSG00000276070.5_CCL4L2, ENSG00000277943.4_CCL4, ENSG00000275824.4_CCL4, ENSG00000275302.2_CCL4, ENSG00000278006.2_CCL18, ENSG00000278167.2_CCL18,…
OG0000078	ENSAMXG00025028273.1_krt8, ENSAMXG00025045509.1_krt8, ENSAMXG00025046395.1, ENSAMXG00025028243.1_krt5, ENSAMXG00025031272.1_KRT4	ENSG00000170421.13_KRT8, ENSG00000135480.17_KRT7, ENSG00000167768.4_KRT1, ENSG00000172867.4_KRT2, ENSG00000186442.7_KRT3, ENSG00000185069.2_KRT76, ENSG00000170477.13_KRT4, ENSG00000205420.11_KRT6A, ENSG00000170465.10_KRT6C, ENSG00000185479.6_KRT6B, ENSG00000170454.6_KRT75, ENSG00000186081.12_KRT5
OG0000082	ENSAMXG00025020289.1_fth1b	ENSG00000132446.7_FTHL17, ENSG00000181867.3_FTMT, ENSG00000167996.16_FTH1
OG0000082	ENSAMXG00025004208.1_zgc:56095	ENSG00000087086.15_FTL
OG0000087	ENSAMXG00025002915.1_coro2bb	ENSG00000137285.11_TUBB2B, ENSG00000137267.7_TUBB2A
OG0000087	ENSAMXG00025033923.1_TUBB1	ENSG00000101162.4_TUBB1
OG0000087	ENSAMXG00025020891.1_TUBB6	ENSG00000176014.13_TUBB6
OG0000087	ENSAMXG00025039725.1	ENSG00000258947.8_TUBB3, ENSG00000198211.8
OG0000087	ENSAMXG00025020902.1_TUBA1B, ENSAMXG00025032825.1, ENSAMXG00025039791.1_TUBB4B	ENSG00000235067.10_TUBB, ENSG00000224156.10_TUBB, ENSG00000229684.10_TUBB, ENSG00000232575.10_TUBB, ENSG00000232421.10_TUBB, ENSG00000183311.16_TUBB, ENSG00000227739.10_TUBB, ENSG00000196230.14_TUBB
OG0000089	ENSAMXG00025019605.1_NKTR	ENSG00000138398.17_PPIG, ENSG00000114857.19_NKTR
OG0000089	ENSAMXG00025026694.1_PPIE	ENSG00000084072.17_PPIE
OG0000089	ENSAMXG00025039819.1_ppifa, ENSAMXG00025003471.1_ppifb	ENSG00000263353.4_PPIAL4A, ENSG00000271567.2_PPIAL4E, ENSG00000279782.3_PPIAL4F, ENSG00000275974.2_PPIAL4F, ENSG00000289549.1_PPIAL4D, ENSG00000288867.1_PPIAL4C, ENSG00000236334.3_PPIAL4G, ENSG00000270339.4_PPIAL4H, ENSG00000196262.15_PPIA
OG0000091	ENSAMXG00025014983.1_CDC42	ENSG00000070831.18_CDC42
OG0000091	ENSAMXG00025010679.1_CDC42	ENSG00000289694.1
OG0000091	ENSAMXG00025022536.1_RAC1	ENSG00000169750.9_RAC3
OG0000091	ENSAMXG00025021041.1_RAC2	ENSG00000128340.16_RAC2
OG0000091	ENSAMXG00025033713.1_RAC1	ENSG00000136238.20_RAC1
OG0000094	ENSAMXG00025011930.1_gnao1b, ENSAMXG00025035121.1_gnao1a	ENSG00000087258.16_GNAO1
OG0000094	ENSAMXG00025032482.1_GNAT1	ENSG00000114349.10_GNAT1
OG0000094	ENSAMXG00025022181.1_GNAT2	ENSG00000134183.13_GNAT2
OG0000094	ENSAMXG00025041114.1, ENSAMXG00025033979.1_GNAI2	ENSG00000114353.17_GNAI2
OG0000094	ENSAMXG00025022131.1_GNAI3	ENSG00000065135.12_GNAI3
OG0000094	ENSAMXG00025004568.1_GNAI1, ENSAMXG00025006109.1	ENSG00000127955.17_GNAI1
OG0000095	ENSAMXG00025027860.1_cyp11c1	ENSG00000179142.2_CYP11B2, ENSG00000160882.13_CYP11B1
OG0000095	ENSAMXG00025022321.1_cyp11a2	ENSG00000288362.1_CYP11A1, ENSG00000140459.18_CYP11A1
OG0000095	ENSAMXG00025031624.1_CYP24A1	ENSG00000019186.10_CYP24A1
OG0000095	ENSAMXG00025032639.1_CYP27C1	ENSG00000186684.14_CYP27C1
OG0000095	ENSAMXG00025020558.1_CYP27B1	ENSG00000111012.10_CYP27B1
OG0000095	ENSAMXG00025019600.1_si:dkey-91i10.3, ENSAMXG00025032561.1_si:ch211-113j14.1, ENSAMXG00025046042.1	ENSG00000135929.9_CYP27A1
OG0000096	ENSAMXG00025022856.1, ENSAMXG00025005163.1, ENSAMXG00025009012.1, ENSAMXG00025005174.1, ENSAMXG00025009069.1, ENSAMXG00025022832.1, ENSAMXG00025033482.1_CDH1, ENSAMXG00025022993.1_CDH1, ENSAMXG00025022749.1, ENSAMXG00025022791.1	ENSG00000062038.15_CDH3, ENSG00000039068.20_CDH1
OG0000096	ENSAMXG00025021978.1_CDH15	ENSG00000129910.8_CDH15
OG0000096	ENSAMXG00025003947.1_CDH2, ENSAMXG00025023999.1_CDH2	ENSG00000170558.10_CDH2
OG0000096	ENSAMXG00025021785.1_CDH4, ENSAMXG00025036172.1_CDH4	ENSG00000179242.16_CDH4, ENSG00000280641.2_CDH4
OG0000097	ENSAMXG00025018182.1	ENSG00000173261.9_PLAC8L1
OG0000097	ENSAMXG00025036027.1_CNFN	ENSG00000105427.10_CNFN
OG0000098	ENSAMXG00025004125.1_MFAP4, ENSAMXG00025005879.1_MFAP4, ENSAMXG00025004105.1_MFAP4, ENSAMXG00025003958.1_MFAP4, ENSAMXG00025004114.1_MFAP4, ENSAMXG00025004111.1_MFAP4, ENSAMXG00025004226.1_MFAP4, ENSAMXG00025005867.1_MFAP4, ENSAMXG00025004116.1_MFAP4, ENSAMXG00025004118.1_MFAP4, ENSAMXG00025038386.1_MFAP4	ENSG00000166482.12_MFAP4
OG0000099	ENSAMXG00025009223.1_scn12aa, ENSAMXG00025032270.1_scn5lab	ENSG00000183873.18_SCN5A, ENSG00000185313.9_SCN10A
OG0000099	ENSAMXG00025000597.1, ENSAMXG00025007675.1_scn4aa	ENSG00000007314.12_SCN4A
OG0000099	ENSAMXG00025045179.1_scn8ab, ENSAMXG00025040124.1	ENSG00000196876.19_SCN8A
OG0000099	ENSAMXG00025037353.1_SCN3A, ENSAMXG00025026257.1_scn1lab	ENSG00000153253.20_SCN3A, ENSG00000169432.19_SCN9A, ENSG00000144285.23_SCN1A, ENSG00000136531.19_SCN2A
OG0000100	ENSAMXG00025029874.1	ENSG00000137674.4_MMP20
OG0000100	ENSAMXG00025022333.1_mmp13b	ENSG00000137745.13_MMP13
OG0000100	ENSAMXG00025044669.1_MMP1, ENSAMXG00025044660.1_MMP1, ENSAMXG00025044658.1_mmp20b, ENSAMXG00025042473.1_MMP1, ENSAMXG00025044594.1_MMP1, ENSAMXG00025045326.1_MMP1	ENSG00000166670.10_MMP10, ENSG00000149968.12_MMP3, ENSG00000262406.3_MMP12, ENSG00000196611.6_MMP1, ENSG00000118113.12_MMP8
OG0000101	ENSAMXG00025027934.1, ENSAMXG00025039004.1_cx27.5	ENSG00000169562.13_GJB1
OG0000101	ENSAMXG00025032878.1_cx28.8	ENSG00000164411.12_GJB7
OG0000101	ENSAMXG00025044720.1_GJB3, ENSAMXG00025037668.1_cx35.4	ENSG00000188910.8_GJB3
OG0000101	ENSAMXG00025023101.1_cx28.6, ENSAMXG00025019509.1_cx30.9, ENSAMXG00025018864.1_cx34.4, ENSAMXG00025037641.1_cx34.4	ENSG00000189433.7_GJB4, ENSG00000189280.3_GJB5
OG0000102	ENSAMXG00025020874.1_GRM3	ENSG00000198822.11_GRM3
OG0000102	ENSAMXG00025034659.1_grm2b, ENSAMXG00025046322.1_grm2a	ENSG00000164082.15_GRM2
OG0000102	ENSAMXG00025044710.1_grm6a, ENSAMXG00025034664.1_grm6b	ENSG00000113262.16_GRM6
OG0000102	ENSAMXG00025024840.1_GRM7	ENSG00000196277.17_GRM7
OG0000102	ENSAMXG00025027727.1_GRM4, ENSAMXG00025027854.1_GRM4	ENSG00000124493.14_GRM4
OG0000102	ENSAMXG00025042777.1_grm8b, ENSAMXG00025034671.1_grm8a	ENSG00000179603.19_GRM8
OG0000104	ENSAMXG00025025687.1	ENSG00000165810.17_BTNL9, ENSG00000113303.12_BTNL8, ENSG00000168903.9_BTNL3, ENSG00000124557.14_BTN1A1, ENSG00000124508.17_BTN2A2, ENSG00000112763.17_BTN2A1, ENSG00000026950.17_BTN3A1, ENSG00000186470.14_BTN3A2, ENSG00000111801.16_BTN3A3
OG0000109	ENSAMXG00025025592.1, ENSAMXG00025025624.1, ENSAMXG00025025634.1, ENSAMXG00025025622.1, ENSAMXG00025025597.1, ENSAMXG00025025601.1, ENSAMXG00025025629.1, ENSAMXG00025001694.1, ENSAMXG00025001689.1, ENSAMXG00025001700.1, ENSAMXG00025001725.1, ENSAMXG00025019154.1_ORM1	ENSG00000111339.12_ART4, ENSG00000167311.14_ART5, ENSG00000129744.3_ART1
OG0000110	ENSAMXG00025021623.1	ENSG00000129437.11_KLK14
OG0000110	ENSAMXG00025021655.1_prss1, ENSAMXG00025043513.1_prss1, ENSAMXG00025010207.1_prss1, ENSAMXG00025023232.1_prss1	ENSG00000282049.1_PRSS2, ENSG00000275896.7_PRSS2, ENSG00000274247.4_PRSS1, ENSG00000204983.15_PRSS1, ENSG00000010438.17_PRSS3
OG0000114	ENSAMXG00025039828.1_CNTN2	ENSG00000184144.12_CNTN2
OG0000114	ENSAMXG00025009439.1_cntn1b, ENSAMXG00025045889.1_CNTN1	ENSG00000018236.15_CNTN1
OG0000114	ENSAMXG00025019617.1_CNTN5	ENSG00000149972.12_CNTN5
OG0000114	ENSAMXG00025012183.1_CNTN4, ENSAMXG00025028614.1	ENSG00000144619.15_CNTN4
OG0000114	ENSAMXG00025021327.1_cntn3a.2, ENSAMXG00025032496.1_cntn3b	ENSG00000113805.9_CNTN3
OG0000115	ENSAMXG00025039998.1_SPINK4, ENSAMXG00025012150.1	ENSG00000122711.9_SPINK4
OG0000116	ENSAMXG00025036814.1, ENSAMXG00025006414.1, ENSAMXG00025006097.1	ENSG00000226826.10_HLA-DPB1, ENSG00000237710.10_HLA-DPB1, ENSG00000223865.11_HLA-DPB1, ENSG00000215048.13_HLA-DPB1, ENSG00000236693.11_HLA-DPB1, ENSG00000230763.11_HLA-DPB1, ENSG00000229295.11_HLA-DPB1, ENSG00000230708.10_HLA-DPB1, ENSG00000226165.9_HLA-DQB2, ENSG00000230675.9_HLA-DQB2, ENSG00000224305.9_HLA-DQB2, ENSG00000232629.9_HLA-DQB2, ENSG00000229493.9_HLA-DQB2, ENSG00000228813.9_HLA-DQB2,…
OG0000127	ENSAMXG00025036811.1, ENSAMXG00025006106.1, ENSAMXG00025006432.1	ENSG00000277263.1_HLA-DRA, ENSG00000227993.9_HLA-DRA, ENSG00000204287.14_HLA-DRA, ENSG00000234794.9_HLA-DRA, ENSG00000226260.9_HLA-DRA, ENSG00000230726.9_HLA-DRA, ENSG00000228987.9_HLA-DRA, ENSG00000206308.11_HLA-DRA, ENSG00000228163.8_HLA-DPA1, ENSG00000229685.8_HLA-DPA1, ENSG00000206291.10_HLA-DPA1, ENSG00000235844.8_HLA-DPA1, ENSG00000236177.9_HLA-DPA1, ENSG00000168384.11_HLA-DPA1, ENSG0000022…
OG0000128	ENSAMXG00025018298.1_MANEA	ENSG00000196371.4_FUT4
OG0000128	ENSAMXG00025024761.1_fut9a	ENSG00000172461.11_FUT9
OG0000128	ENSAMXG00025003509.1_FUT9, ENSAMXG00025003496.1_FUT9, ENSAMXG00025003493.1_FUT9, ENSAMXG00025002464.1_FUT9, ENSAMXG00025002280.1_FUT9, ENSAMXG00025003507.1_FUT9, ENSAMXG00025002496.1_FUT9, ENSAMXG00025035909.1_FUT9	ENSG00000156413.15_FUT6, ENSG00000130383.7_FUT5, ENSG00000171124.14_FUT3
OG0000129	ENSAMXG00025018639.1_hsp70.1, ENSAMXG00025018668.1_hsp70.1, ENSAMXG00025016493.1_hspa1b	ENSG00000236251.6_HSPA1L, ENSG00000206383.8_HSPA1L, ENSG00000234258.6_HSPA1L, ENSG00000204390.10_HSPA1L, ENSG00000226704.6_HSPA1L, ENSG00000173110.8_HSPA6, ENSG00000215328.6_HSPA1A, ENSG00000237724.5_HSPA1A, ENSG00000234475.5_HSPA1A, ENSG00000231555.4_HSPA1B, ENSG00000235941.5_HSPA1A, ENSG00000204389.10_HSPA1A, ENSG00000204388.7_HSPA1B, ENSG00000232804.5_HSPA1B, ENSG00000224501.5_HSPA1B, ENSG0000…
OG0000129	ENSAMXG00025033967.1_hspa8b, ENSAMXG00025011756.1_HSPA8, ENSAMXG00025011762.1_hspa8b	ENSG00000109971.14_HSPA8
OG0000134	ENSAMXG00025006116.1_si:dkey-239i20.4, ENSAMXG00025005627.1_si:dkey-239i20.2	ENSG00000131781.13_FMO5, ENSG00000076258.10_FMO4, ENSG00000007933.13_FMO3, ENSG00000010932.17_FMO1, ENSG00000094963.14_FMO2
OG0000135	ENSAMXG00025044565.1_FABP3	ENSG00000121769.8_FABP3
OG0000135	ENSAMXG00025023745.1_fabp7a	ENSG00000164434.12_FABP7
OG0000135	ENSAMXG00025026049.1_fabp11b, ENSAMXG00025019460.1_fabp11a	ENSG00000164687.11_FABP5, ENSG00000170323.9_FABP4, ENSG00000147588.7_PMP2, ENSG00000197416.5_FABP12, ENSG00000205186.4_FABP9
OG0000136	ENSAMXG00025041486.1_si:dkey-246i14.3	ENSG00000243364.8_EFNA4
OG0000136	ENSAMXG00025018080.1_efna1a, ENSAMXG00025041493.1_efna1b	ENSG00000169242.12_EFNA1
OG0000136	ENSAMXG00025018066.1, ENSAMXG00025041489.1	ENSG00000251246.1_EFNA4-EFNA3, ENSG00000143590.14_EFNA3
OG0000136	ENSAMXG00025033991.1_EFNA2, ENSAMXG00025024708.1_efna2a	ENSG00000099617.4_EFNA2
OG0000136	ENSAMXG00025037524.1_efna5a, ENSAMXG00025007670.1_efna5b	ENSG00000184349.14_EFNA5
OG0000138	ENSAMXG00025045212.1_pcdh2aa15, ENSAMXG00025045213.1_pcdh2ab2	ENSG00000255408.4_PCDHA3, ENSG00000204967.12_PCDHA4, ENSG00000204963.6_PCDHA7, ENSG00000204961.7_PCDHA9, ENSG00000081842.18_PCDHA6, ENSG00000204962.6_PCDHA8, ENSG00000251664.5_PCDHA12, ENSG00000250120.8_PCDHA10, ENSG00000239389.8_PCDHA13, ENSG00000249158.7_PCDHA11, ENSG00000204965.9_PCDHA5, ENSG00000204969.7_PCDHA2, ENSG00000204970.10_PCDHA1
OG0000139	ENSAMXG00025003453.1	ENSG00000142789.20_CELA3A, ENSG00000219073.8_CELA3B
OG0000139	ENSAMXG00025033141.1, ENSAMXG00025033136.1_ela2l	ENSG00000162438.12_CTRC
OG0000139	ENSAMXG00025027598.1_ela3l	ENSG00000215704.10_CELA2B, ENSG00000142615.8_CELA2A
OG0000139	ENSAMXG00025000256.1, ENSAMXG00025013639.1_cela1.3, ENSAMXG00025042458.1_cela1.3	ENSG00000139610.2_CELA1
OG0000140	ENSAMXG00025035509.1, ENSAMXG00025035511.1, ENSAMXG00025031126.1_ugt1a1, ENSAMXG00025031109.1, ENSAMXG00025032492.1	ENSG00000271271.6_UGT2A2, ENSG00000173610.13_UGT2A1, ENSG00000278216.3_UGT2A3, ENSG00000135220.11_UGT2A3, ENSG00000197888.3_UGT2B17, ENSG00000196620.10_UGT2B15, ENSG00000277132.2_UGT2B15, ENSG00000156096.14_UGT2B4, ENSG00000171234.14_UGT2B7, ENSG00000213759.10_UGT2B11, ENSG00000135226.18_UGT2B28, ENSG00000275190.3_UGT2B10, ENSG00000109181.12_UGT2B10
OG0000141	ENSAMXG00025015716.1_CNTNAP1	ENSG00000108797.12_CNTNAP1
OG0000141	ENSAMXG00025031404.1_cntnap2b, ENSAMXG00025037223.1_CNTNAP2	ENSG00000174469.23_CNTNAP2
OG0000141	ENSAMXG00025043067.1_cntnap3	ENSG00000283378.1_CNTNAP3C, ENSG00000106714.18_CNTNAP3, ENSG00000154529.15_CNTNAP3B, ENSG00000287694.1, ENSG00000152910.19_CNTNAP4
OG0000141	ENSAMXG00025038267.1_cntnap3, ENSAMXG00025015843.1_cntnap5l, ENSAMXG00025003978.1_cntnap5a	ENSG00000155052.15_CNTNAP5
OG0000142	ENSAMXG00025031215.1_lrrc8da, ENSAMXG00025019892.1_lrrc8db	ENSG00000171492.14_LRRC8D
OG0000142	ENSAMXG00025023893.1_LRRC8C	ENSG00000271949.1, ENSG00000171488.15_LRRC8C
OG0000142	ENSAMXG00025004638.1_si:zfos-323e3.4	ENSG00000171017.11_LRRC8E
OG0000142	ENSAMXG00025039638.1_lrrc8aa, ENSAMXG00025027442.1_lrrc8ab	ENSG00000197147.15_LRRC8B, ENSG00000136802.12_LRRC8A
OG0000143	ENSAMXG00025041469.1_capn3a	ENSG00000092529.25_CAPN3
OG0000143	ENSAMXG00025028260.1_MINDY3	ENSG00000203697.12_CAPN8
OG0000143	ENSAMXG00025028242.1_CAPN8	ENSG00000162909.18_CAPN2
OG0000143	ENSAMXG00025031098.1, ENSAMXG00025025739.1_CAPN1	ENSG00000014216.16_CAPN1
OG0000144	ENSAMXG00025034326.1_SLC5A11	ENSG00000288216.1_SLC5A11, ENSG00000158865.13_SLC5A11
OG0000144	ENSAMXG00025013113.1_SLC5A10	ENSG00000154025.16_SLC5A10
OG0000144	ENSAMXG00025034486.1_SLC5A9	ENSG00000117834.13_SLC5A9
OG0000144	ENSAMXG00025016148.1_SLC5A2	ENSG00000140675.13_SLC5A2
OG0000144	ENSAMXG00025041843.1_SLC5A1, ENSAMXG00025043653.1_SLC5A1	ENSG00000100170.10_SLC5A1, ENSG00000100191.6_SLC5A4
OG0000145	ENSAMXG00025036824.1_RAB15, ENSAMXG00025022307.1_RAB15	ENSG00000139998.16_RAB15
OG0000145	ENSAMXG00025042571.1_rab13	ENSG00000285641.1, ENSG00000143545.10_RAB13
OG0000145	ENSAMXG00025022746.1	ENSG00000084733.11_RAB10
OG0000145	ENSAMXG00025007919.1_RAB8A	ENSG00000167461.12_RAB8A
OG0000145	ENSAMXG00025008532.1_RAB8B	ENSG00000166128.13_RAB8B
OG0000146	ENSAMXG00025038850.1_zgc:153654, ENSAMXG00025043834.1_zgc:153654, ENSAMXG00025007228.1, ENSAMXG00025007237.1, ENSAMXG00025022507.1, ENSAMXG00025042059.1_si:dkey-238o13.4, ENSAMXG00025009209.1, ENSAMXG00025003133.1, ENSAMXG00025003776.1, ENSAMXG00025013744.1_AP3S1, ENSAMXG00025013705.1, ENSAMXG00025003663.1, ENSAMXG00025013230.1, ENSAMXG00025003665.1, ENSAMXG00025003666.1_sept15, ENSAMXG0002500041…	ENSG00000137959.17_IFI44L, ENSG00000137965.11_IFI44
OG0000149	ENSAMXG00025036037.1_CLIC2	ENSG00000155962.13_CLIC2
OG0000149	ENSAMXG00025018311.1_CLIC4	ENSG00000169583.13_CLIC3
OG0000149	ENSAMXG00025015583.1_CLIC1	ENSG00000112782.19_CLIC5
OG0000149	ENSAMXG00025011454.1_CLIC4	ENSG00000169504.15_CLIC4
OG0000150	ENSAMXG00025023355.1_odf3l2a, ENSAMXG00025023271.1_odf3l2b	ENSG00000182950.3_ODF3L1, ENSG00000181781.10_ODF3L2
OG0000150	ENSAMXG00025039143.1_ODF3B	ENSG00000177989.14_ODF3B
OG0000152	ENSAMXG00025014614.1_arf4a	ENSG00000004059.11_ARF5, ENSG00000168374.11_ARF4
OG0000152	ENSAMXG00025033470.1	ENSG00000134287.10_ARF3
OG0000153	ENSAMXG00025025521.1	ENSG00000130635.17_COL5A1
OG0000153	ENSAMXG00025009807.1_col11a1b, ENSAMXG00025001948.1_COL11A1	ENSG00000060718.22_COL11A1
OG0000153	ENSAMXG00025025159.1, ENSAMXG00025004253.1_col5a3a	ENSG00000080573.7_COL5A3
OG0000154	ENSAMXG00025005410.1, ENSAMXG00025044879.1, ENSAMXG00025042273.1, ENSAMXG00025044854.1_A2M	ENSG00000175899.15_A2M, ENSG00000126838.10_PZP, ENSG00000275428.2, ENSG00000166535.20_A2ML1
OG0000157	ENSAMXG00025036354.1_gria1a, ENSAMXG00025025579.1_gria1b	ENSG00000155511.19_GRIA1
OG0000157	ENSAMXG00025042634.1_gria2a, ENSAMXG00025008231.1_gria2b	ENSG00000120251.22_GRIA2
OG0000157	ENSAMXG00025036072.1, ENSAMXG00025031433.1_gria3a	ENSG00000125675.20_GRIA3
OG0000157	ENSAMXG00025026519.1_gria4a, ENSAMXG00025031497.1_gria4b	ENSG00000152578.15_GRIA4
OG0000158	ENSAMXG00025044869.1_DHRS9, ENSAMXG00025042575.1	ENSG00000073737.17_DHRS9
OG0000158	ENSAMXG00025023410.1_RDH5	ENSG00000135437.10_RDH5
OG0000160	ENSAMXG00025033714.1_si:dkey-73n8.3, ENSAMXG00025021937.1_si:dkey-94e7.2, ENSAMXG00025033711.1_rdh12l, ENSAMXG00025034529.1_rdh12l, ENSAMXG00025040606.1	ENSG00000139988.10_RDH12, ENSG00000072042.13_RDH11
OG0000160	ENSAMXG00025026458.1_rdh14a	ENSG00000240857.2_RDH14
OG0000161	ENSAMXG00025006077.1_SLC16A3, ENSAMXG00025022051.1_SLC16A3	ENSG00000141526.18_SLC16A3
OG0000161	ENSAMXG00025025413.1_SLC16A8	ENSG00000100156.12_SLC16A8
OG0000161	ENSAMXG00025019320.1_slc16a1a, ENSAMXG00025019322.1_slc16a1a, ENSAMXG00025033777.1_slc16a1b	ENSG00000281917.4_SLC16A1, ENSG00000155380.13_SLC16A1
OG0000161	ENSAMXG00025011366.1_SLC16A7	ENSG00000118596.12_SLC16A7
OG0000162	ENSAMXG00025011382.1	ENSG00000110852.5_CLEC2B, ENSG00000188393.9_CLEC2A, ENSG00000069493.15_CLEC2D, ENSG00000110848.8_CD69
OG0000163	ENSAMXG00025024445.1_zgc:153867, ENSAMXG00025017514.1	ENSG00000092841.19_MYL6
OG0000163	ENSAMXG00025011846.1_mylz3, ENSAMXG00025020168.1_mylz3	ENSG00000168530.16_MYL1
OG0000163	ENSAMXG00025003804.1	ENSG00000160808.11_MYL3
OG0000163	ENSAMXG00025000617.1_MYL4	ENSG00000198336.9_MYL4
OG0000164	ENSAMXG00025018113.1	ENSG00000214274.10_ANG, ENSG00000259171.1
OG0000165	ENSAMXG00025018731.1_CX3CR1, ENSAMXG00025035110.1	ENSG00000183813.7_CCR4, ENSG00000183625.16_CCR3, ENSG00000163823.4_CCR1, ENSG00000121807.7_CCR2, ENSG00000160791.14_CCR5
OG0000165	ENSAMXG00025018713.1_CCR8, ENSAMXG00025041059.1_CCR8, ENSAMXG00025018716.1, ENSAMXG00025037639.1, ENSAMXG00025037659.1, ENSAMXG00025018726.1_si:cabz01093077.1	ENSG00000168329.14_CX3CR1, ENSG00000179934.7_CCR8
OG0000166	ENSAMXG00025000313.1, ENSAMXG00025001010.1_hbaa2, ENSAMXG00025000494.1, ENSAMXG00025000312.1_hbaa2, ENSAMXG00025001007.1_hbaa2, ENSAMXG00025001009.1_hbaa2, ENSAMXG00025027103.1_hbae5, ENSAMXG00025000501.1, ENSAMXG00025001004.1, ENSAMXG00025000311.1_hbae5, ENSAMXG00025000499.1	ENSG00000130656.6_HBZ, ENSG00000086506.3_HBQ1, ENSG00000188536.13_HBA2, ENSG00000206172.8_HBA1
OG0000168	ENSAMXG00025022574.1_si:ch211-212d10.1, ENSAMXG00025033466.1, ENSAMXG00025033452.1	ENSG00000092009.10_CMA1, ENSG00000100450.13_GZMH, ENSG00000100453.14_GZMB, ENSG00000100448.4_CTSG
OG0000169	ENSAMXG00025003716.1_SERPINB8	ENSG00000166401.15_SERPINB8, ENSG00000124570.21_SERPINB6
OG0000169	ENSAMXG00025044823.1_serpinb1l2	ENSG00000206072.13_SERPINB11, ENSG00000057149.16_SERPINB3, ENSG00000206073.11_SERPINB4, ENSG00000021355.13_SERPINB1
OG0000170	ENSAMXG00025028947.1_ctss2.1	ENSG00000163131.12_CTSS
OG0000170	ENSAMXG00025038362.1_ctsla, ENSAMXG00025021798.1_ctsla, ENSAMXG00025037810.1_ctsla	ENSG00000136943.12_CTSV, ENSG00000135047.16_CTSL
OG0000171	ENSAMXG00025016405.1_cyp3a65, ENSAMXG00025013411.1_cyp3c3, ENSAMXG00025016344.1_cyp3c3, ENSAMXG00025004841.1_cyp3a65, ENSAMXG00025006100.1_cyp3a65, ENSAMXG00025005911.1_cyp3a65, ENSAMXG00025006138.1_cyp3a65	ENSG00000021461.18_CYP3A43, ENSG00000106258.15_CYP3A5, ENSG00000160868.16_CYP3A4, ENSG00000160870.15_CYP3A7, ENSG00000282301.4_CYP3A7-CYP3A51P
OG0000172	ENSAMXG00025007946.1_hmgb2a, ENSAMXG00025032080.1	ENSG00000164104.12_HMGB2
OG0000172	ENSAMXG00025006064.1_hmgb3a	ENSG00000029993.15_HMGB3
OG0000172	ENSAMXG00025035275.1, ENSAMXG00025041096.1_hmgb1a	ENSG00000124097.8_HMGB1P1, ENSG00000189403.15_HMGB1
OG0000173	ENSAMXG00025022195.1_CES3	ENSG00000261972.5_CES5A, ENSG00000159398.16_CES5A, ENSG00000172831.14_CES2, ENSG00000262243.5_CES1, ENSG00000198848.13_CES1, ENSG00000172828.13_CES3
OG0000174	ENSAMXG00025035699.1, ENSAMXG00025035864.1_CYP2D6, ENSAMXG00025005552.1	ENSG00000073067.14_CYP2W1
OG0000176	ENSAMXG00025011611.1_HS3ST2	ENSG00000122254.7_HS3ST2
OG0000176	ENSAMXG00025011606.1_hs3st4	ENSG00000182601.7_HS3ST4
OG0000176	ENSAMXG00025014209.1_si:dkey-121b10.7, ENSAMXG00025019807.1	ENSG00000276333.2_HS3ST6, ENSG00000162040.7_HS3ST6
OG0000176	ENSAMXG00025028057.1_hs3st3b1a, ENSAMXG00025019114.1_hs3st3b1b	ENSG00000125430.9_HS3ST3B1
OG0000176	ENSAMXG00025019087.1	ENSG00000153976.3_HS3ST3A1
OG0000177	ENSAMXG00025032516.1_atp1a3b, ENSAMXG00025011882.1_ATP1A1	ENSG00000285505.1, ENSG00000105409.19_ATP1A3
OG0000177	ENSAMXG00025012178.1	ENSG00000018625.15_ATP1A2, ENSG00000132681.17_ATP1A4
OG0000177	ENSAMXG00025027145.1, ENSAMXG00025027777.1_ATP1A1, ENSAMXG00025012140.1_atp1a1a.4, ENSAMXG00025028804.1, ENSAMXG00025023757.1	ENSG00000163399.16_ATP1A1
OG0000178	ENSAMXG00025025036.1_ELAPOR2, ENSAMXG00025023184.1_F13B, ENSAMXG00025023275.1_APOH, ENSAMXG00025029725.1	ENSG00000117335.21_CD46, ENSG00000196352.18_CD55, ENSG00000123838.11_C4BPA
OG0000179	ENSAMXG00025019143.1_irgq2, ENSAMXG00025038936.1_IRGC	ENSG00000124449.7_IRGC
OG0000183	ENSAMXG00025033192.1_PPP2R5D	ENSG00000112640.16_PPP2R5D
OG0000183	ENSAMXG00025026979.1_PPP2R5C, ENSAMXG00025033550.1_PPP2R5C	ENSG00000078304.20_PPP2R5C
OG0000183	ENSAMXG00025023190.1_PPP2R5B	ENSG00000068971.14_PPP2R5B
OG0000183	ENSAMXG00025008593.1_PPP2R5A	ENSG00000066027.12_PPP2R5A
OG0000183	ENSAMXG00025011965.1_ppp2r5eb	ENSG00000154001.14_PPP2R5E
OG0000185	ENSAMXG00025034766.1_avpr2aa, ENSAMXG00025020342.1_avpr2ab	ENSG00000126895.16_AVPR2
OG0000185	ENSAMXG00025031371.1_OXTR, ENSAMXG00025019330.1_oxtrl	ENSG00000180914.11_OXTR
OG0000185	ENSAMXG00025019232.1_AVPR1A, ENSAMXG00025003929.1_avpr1ab	ENSG00000166148.4_AVPR1A
OG0000186	ENSAMXG00025033398.1_KCNA3, ENSAMXG00025000035.1_KCNA3	ENSG00000177272.10_KCNA3
OG0000186	ENSAMXG00025033401.1_kcna2a	ENSG00000177301.16_KCNA2
OG0000186	ENSAMXG00025007733.1_kcna1a, ENSAMXG00025023969.1_kcna1b	ENSG00000111262.6_KCNA1
OG0000187	ENSAMXG00025028274.1_COL4A6	ENSG00000197565.17_COL4A6
OG0000187	ENSAMXG00025042489.1_COL4A2	ENSG00000134871.19_COL4A2
OG0000187	ENSAMXG00025041307.1, ENSAMXG00025017185.1	ENSG00000081052.14_COL4A4
OG0000187	ENSAMXG00025028264.1_COL4A5	ENSG00000188153.14_COL4A5
OG0000187	ENSAMXG00025042496.1_COL4A1	ENSG00000187498.16_COL4A1
OG0000187	ENSAMXG00025041286.1, ENSAMXG00025017232.1_COL4A3	ENSG00000169031.21_COL4A3
OG0000188	ENSAMXG00025024742.1	ENSG00000237289.10_CKMT1B, ENSG00000223572.10_CKMT1A
OG0000188	ENSAMXG00025028346.1_ckmt2b, ENSAMXG00025019054.1_ckmt1	ENSG00000131730.16_CKMT2
OG0000188	ENSAMXG00025027884.1	ENSG00000104879.5_CKM
OG0000188	ENSAMXG00025022864.1, ENSAMXG00025004923.1_ckbb	ENSG00000166165.14_CKB
OG0000189	ENSAMXG00025042769.1_SYPL1	ENSG00000008282.10_SYPL1
OG0000189	ENSAMXG00025016546.1_sypb, ENSAMXG00025019262.1_sypa	ENSG00000102003.12_SYP
OG0000189	ENSAMXG00025028100.1_SYNPR, ENSAMXG00025039811.1_SYNPR	ENSG00000163630.11_SYNPR
OG0000192	ENSAMXG00025019987.1_CNGA4	ENSG00000132259.13_CNGA4
OG0000192	ENSAMXG00025023974.1_cnga2b, ENSAMXG00025016589.1_cnga2a	ENSG00000183862.6_CNGA2
OG0000192	ENSAMXG00025042597.1_cnga1a, ENSAMXG00025032099.1_cnga1b	ENSG00000198515.16_CNGA1
OG0000192	ENSAMXG00025019632.1_cnga3a, ENSAMXG00025046108.1_cnga3a	ENSG00000144191.12_CNGA3
OG0000193	ENSAMXG00025022561.1_IFITM5	ENSG00000206013.2_IFITM5
OG0000194	ENSAMXG00025017739.1_l1cama, ENSAMXG00025000048.1	ENSG00000198910.14_L1CAM
OG0000194	ENSAMXG00025028565.1_chl1a, ENSAMXG00025028301.1_chl1b	ENSG00000134121.10_CHL1
OG0000194	ENSAMXG00025041769.1_nfasca, ENSAMXG00025041471.1_nfasca	ENSG00000163531.17_NFASC
OG0000194	ENSAMXG00025026210.1_nrcama, ENSAMXG00025045885.1_NRCAM	ENSG00000091129.22_NRCAM
OG0000195	ENSAMXG00025023795.1_col5a2b, ENSAMXG00025000144.1	ENSG00000204262.14_COL5A2
OG0000195	ENSAMXG00025024157.1_COL1A2	ENSG00000164692.19_COL1A2
OG0000195	ENSAMXG00025024877.1_col1a1a, ENSAMXG00025011865.1_COL1A1	ENSG00000108821.14_COL1A1
OG0000195	ENSAMXG00025022480.1	ENSG00000139219.19_COL2A1
OG0000196	ENSAMXG00025035961.1_PIGR, ENSAMXG00025003956.1, ENSAMXG00025041250.1, ENSAMXG00025020502.1, ENSAMXG00025041491.1_SMPDL3A, ENSAMXG00025020497.1_crtc1a, ENSAMXG00025020533.1, ENSAMXG00025020517.1, ENSAMXG00025025565.1	ENSG00000178789.9_CD300LB, ENSG00000186074.19_CD300LF, ENSG00000204345.1_CD300LD, ENSG00000284690.3_CD300H, ENSG00000167851.15_CD300A, ENSG00000167850.4_CD300C, ENSG00000186407.7_CD300E
OG0000197	ENSAMXG00025016269.1_GBP1, ENSAMXG00025033332.1_GBP1, ENSAMXG00025016261.1, ENSAMXG00025033273.1_GBP1	ENSG00000213512.3_GBP7, ENSG00000162654.9_GBP4, ENSG00000183347.15_GBP6, ENSG00000162645.13_GBP2, ENSG00000154451.15_GBP5, ENSG00000117226.12_GBP3, ENSG00000117228.11_GBP1
OG0000199	ENSAMXG00025018603.1_gja5b, ENSAMXG00025042013.1_gja5a	ENSG00000265107.3_GJA5
OG0000199	ENSAMXG00025007118.1_cx34.5, ENSAMXG00025016475.1_cx32.2, ENSAMXG00025007107.1_cx28.9, ENSAMXG00025007131.1_cx28.1	ENSG00000187513.9_GJA4
OG0000199	ENSAMXG00025035381.1_GJA3, ENSAMXG00025016709.1_GJA3	ENSG00000121743.4_GJA3
OG0000200	ENSAMXG00025021220.1_aqp3b, ENSAMXG00025007233.1_aqp9b	ENSG00000103569.10_AQP9
OG0000200	ENSAMXG00025023957.1_aqp3a, ENSAMXG00025008410.1	ENSG00000165272.16_AQP3
OG0000200	ENSAMXG00025007331.1_aqp7	ENSG00000165269.13_AQP7, ENSG00000259916.2_AQP7B
OG0000200	ENSAMXG00025041253.1_aqp10a, ENSAMXG00025021836.1_aqp10b	ENSG00000143595.13_AQP10
OG0000201	ENSAMXG00025017463.1_MASP1	ENSG00000127241.18_MASP1
OG0000201	ENSAMXG00025015579.1_MASP2	ENSG00000009724.18_MASP2
OG0000201	ENSAMXG00025039839.1, ENSAMXG00025045127.1_C1R	ENSG00000288124.1_C1RL, ENSG00000139178.12_C1RL, ENSG00000288512.1_C1R, ENSG00000159403.18_C1R
OG0000201	ENSAMXG00025039213.1_C1S	ENSG00000182326.17_C1S
OG0000203	ENSAMXG00025017721.1, ENSAMXG00025001262.1, ENSAMXG00025000654.1	ENSG00000182195.9_LDOC1, ENSG00000212747.5_RTL8B, ENSG00000203950.7_RTL8A, ENSG00000134590.14_RTL8C
OG0000204	ENSAMXG00025004605.1, ENSAMXG00025028213.1, ENSAMXG00025025495.1, ENSAMXG00025004597.1_cyp2v1, ENSAMXG00025019682.1, ENSAMXG00025011864.1_cyp2ad2, ENSAMXG00025015188.1_bco2a, ENSAMXG00025010237.1_cyp2v1, ENSAMXG00025011854.1_cyp2ad2, ENSAMXG00025009875.1_cyp2n13	ENSG00000134716.11_CYP2J2
OG0000205	ENSAMXG00025046311.1_NEGR1	ENSG00000172260.15_NEGR1
OG0000205	ENSAMXG00025021336.1_LSAMP	ENSG00000185565.12_LSAMP
OG0000205	ENSAMXG00025039136.1_IGLON5	ENSG00000142549.10_IGLON5
OG0000205	ENSAMXG00025032032.1_NTM, ENSAMXG00025032035.1_OPCML	ENSG00000183715.15_OPCML, ENSG00000182667.15_NTM
OG0000206	ENSAMXG00025042695.1	ENSG00000131400.9_NAPSA
OG0000206	ENSAMXG00025034922.1_REN	ENSG00000143839.15_REN
OG0000206	ENSAMXG00025024531.1_ctsd	ENSG00000117984.15_CTSD, ENSG00000250644.3
OG0000207	ENSAMXG00025003513.1_sstr2b, ENSAMXG00025034936.1_sstr2a	ENSG00000180616.9_SSTR2
OG0000207	ENSAMXG00025027275.1	ENSG00000139874.6_SSTR1
OG0000207	ENSAMXG00025031557.1_sstr1b	ENSG00000132671.6_SSTR4
OG0000207	ENSAMXG00025033827.1_OPRK1	ENSG00000162009.9_SSTR5
OG0000207	ENSAMXG00025004193.1, ENSAMXG00025032848.1_SSTR3	ENSG00000278195.2_SSTR3
OG0000208	ENSAMXG00025018573.1	ENSG00000134216.19_CHIA
OG0000212	ENSAMXG00025004421.1	ENSG00000160014.17_CALM3
OG0000212	ENSAMXG00025004421.1	ENSG00000198668.14_CALM1
OG0000212	ENSAMXG00025018194.1	ENSG00000160014.17_CALM3
OG0000212	ENSAMXG00025018194.1	ENSG00000198668.14_CALM1
OG0000213	ENSAMXG00025016433.1_PDE6A, ENSAMXG00025016463.1_SERPINA4, ENSAMXG00025006466.1_COPZ2, ENSAMXG00025006458.1_SERPINA4	ENSG00000197249.14_SERPINA1, ENSG00000277377.4_SERPINA1, ENSG00000274821.5_SERPINA2, ENSG00000258597.4_SERPINA2, ENSG00000196136.18_SERPINA3, ENSG00000100665.12_SERPINA4, ENSG00000170054.16_SERPINA9, ENSG00000123561.15_SERPINA7
OG0000214	ENSAMXG00025039664.1, ENSAMXG00025027758.1_mylka	ENSG00000065534.20_MYLK
OG0000214	ENSAMXG00025025873.1	ENSG00000101306.11_MYLK2
OG0000214	ENSAMXG00025024639.1_MYLK3	ENSG00000140795.13_MYLK3
OG0000214	ENSAMXG00025000692.1_mylk4a, ENSAMXG00025044812.1	ENSG00000145949.12_MYLK4
OG0000215	ENSAMXG00025030368.1_lingo4b, ENSAMXG00025018561.1_lingo4a	ENSG00000213171.3_LINGO4
OG0000215	ENSAMXG00025020740.1_lingo2b, ENSAMXG00025004098.1_lingo2a	ENSG00000174482.11_LINGO2
OG0000215	ENSAMXG00025021153.1_lingo3a, ENSAMXG00025019937.1	ENSG00000220008.4_LINGO3
OG0000215	ENSAMXG00025022556.1_lingo1b, ENSAMXG00025003594.1_lingo1a	ENSG00000169783.13_LINGO1
OG0000216	ENSAMXG00025000525.1_PDE4A	ENSG00000065989.16_PDE4A
OG0000216	ENSAMXG00025027452.1_pde4ba, ENSAMXG00025031488.1_pde4bb	ENSG00000184588.18_PDE4B
OG0000216	ENSAMXG00025034924.1_PDE4D, ENSAMXG00025000014.1_PDE4D	ENSG00000113448.20_PDE4D
OG0000216	ENSAMXG00025019512.1, ENSAMXG00025039611.1_pde4cb	ENSG00000285188.1, ENSG00000105650.23_PDE4C
OG0000217	ENSAMXG00025027484.1_ZIC1	ENSG00000152977.10_ZIC1
OG0000217	ENSAMXG00025015648.1_ZIC5	ENSG00000139800.9_ZIC5
OG0000217	ENSAMXG00025027493.1_ZIC4	ENSG00000174963.18_ZIC4
OG0000217	ENSAMXG00025028592.1_ZIC3	ENSG00000156925.12_ZIC3
OG0000217	ENSAMXG00025015617.1_zic2a	ENSG00000043355.12_ZIC2
OG0000219	ENSAMXG00025008503.1_STMN3	ENSG00000197457.10_STMN3
OG0000219	ENSAMXG00025022262.1_stmn4l, ENSAMXG00025026466.1_STMN4	ENSG00000015592.17_STMN4
OG0000219	ENSAMXG00025000608.1, ENSAMXG00025025031.1_stmn1b	ENSG00000117632.23_STMN1
OG0000219	ENSAMXG00025032108.1, ENSAMXG00025026044.1_stmn2a	ENSG00000104435.14_STMN2
OG0000220	ENSAMXG00025022549.1_MYL5	ENSG00000215375.7_MYL5
OG0000220	ENSAMXG00025038997.1_MYL7	ENSG00000106631.8_MYL7
OG0000220	ENSAMXG00025016881.1_mylpfa, ENSAMXG00025034045.1	ENSG00000180209.12_MYL11
OG0000220	ENSAMXG00025007662.1_MYL2, ENSAMXG00025031320.1	ENSG00000111245.17_MYL2
OG0000221	ENSAMXG00025034603.1_WNK2	ENSG00000196632.11_WNK3
OG0000221	ENSAMXG00025011694.1_wnk1a, ENSAMXG00025039994.1_wnk1b	ENSG00000060237.19_WNK1
OG0000221	ENSAMXG00025024734.1_wnk4b, ENSAMXG00025038007.1	ENSG00000126562.17_WNK4
OG0000221	ENSAMXG00025042666.1, ENSAMXG00025038135.1	ENSG00000165238.17_WNK2
OG0000222	ENSAMXG00025025971.1_ATP8B1	ENSG00000081923.15_ATP8B1
OG0000222	ENSAMXG00025021031.1_ATP8B3	ENSG00000130270.16_ATP8B3
OG0000222	ENSAMXG00025040273.1_ATP8B2	ENSG00000143515.20_ATP8B2
OG0000222	ENSAMXG00025045772.1	ENSG00000104043.15_ATP8B4
OG0000223	ENSAMXG00025044080.1, ENSAMXG00025015190.1, ENSAMXG00025032057.1_coq8ab	ENSG00000221886.4_ZBED8
OG0000223	ENSAMXG00025001233.1, ENSAMXG00025022216.1, ENSAMXG00025021637.1_ZBED5, ENSAMXG00025016588.1_ZBED5, ENSAMXG00025021253.1_ZBED5, ENSAMXG00025018143.1_ZBED5	ENSG00000236287.8_ZBED5
OG0000224	ENSAMXG00025004081.1_zgc:63568, ENSAMXG00025042005.1_ADH5, ENSAMXG00025030063.1, ENSAMXG00025028468.1, ENSAMXG00025031177.1	ENSG00000198099.10_ADH4, ENSG00000196344.12_ADH7, ENSG00000248144.6_ADH1C, ENSG00000187758.8_ADH1A, ENSG00000196616.14_ADH1B, ENSG00000172955.17_ADH6
OG0000224	ENSAMXG00025004033.1_ADH5	ENSG00000197894.12_ADH5
OG0000225	ENSAMXG00025029677.1_pvalb9, ENSAMXG00025014404.1_pvalb8	ENSG00000135175.6_OCM2, ENSG00000122543.11_OCM
OG0000225	ENSAMXG00025032940.1_pvalb7	ENSG00000274665.3_PVALB, ENSG00000100362.13_PVALB
OG0000227	ENSAMXG00025031380.1_PABPC1L	ENSG00000101104.13_PABPC1L
OG0000227	ENSAMXG00025027266.1_PABPC4	ENSG00000254535.4_PABPC4L, ENSG00000090621.15_PABPC4
OG0000227	ENSAMXG00025000138.1_pabpc1b, ENSAMXG00025008115.1_pabpc1a, ENSAMXG00025008511.1_pabpc1b	ENSG00000151846.9_PABPC3, ENSG00000070756.17_PABPC1
OG0000228	ENSAMXG00025042435.1_gna15.4	ENSG00000060558.4_GNA15
OG0000228	ENSAMXG00025039962.1_gna14a	ENSG00000156049.7_GNA14
OG0000228	ENSAMXG00025021935.1_GNAQ	ENSG00000156052.11_GNAQ
OG0000228	ENSAMXG00025025232.1_gna11a, ENSAMXG00025017883.1_gna11b	ENSG00000088256.9_GNA11
OG0000229	ENSAMXG00025031627.1_nlgn2b, ENSAMXG00025034114.1_nlgn2a	ENSG00000283859.2_NLGN2, ENSG00000169992.10_NLGN2
OG0000229	ENSAMXG00025036972.1	ENSG00000169760.18_NLGN1
OG0000229	ENSAMXG00025036069.1_nlgn3b, ENSAMXG00025031293.1_nlgn3a	ENSG00000196338.15_NLGN3
OG0000229	ENSAMXG00025030184.1_nlgn4xa	ENSG00000165246.15_NLGN4Y, ENSG00000146938.16_NLGN4X
OG0000230	ENSAMXG00025004051.1_PFKFB3	ENSG00000170525.21_PFKFB3
OG0000230	ENSAMXG00025003647.1_pfkfb2b, ENSAMXG00025024677.1_pfkfb2b	ENSG00000123836.15_PFKFB2
OG0000230	ENSAMXG00025039198.1_PFKFB1, ENSAMXG00025023465.1_PFKFB1	ENSG00000158571.11_PFKFB1
OG0000230	ENSAMXG00025046217.1_pfkfb4b, ENSAMXG00025035499.1_pfkfb4a	ENSG00000114268.12_PFKFB4
OG0000231	ENSAMXG00025015527.1_ASXL3	ENSG00000174016.11_TENT5D
OG0000231	ENSAMXG00025020183.1_TENT5C	ENSG00000183508.5_TENT5C
OG0000231	ENSAMXG00025008644.1_tent5bb, ENSAMXG00025017124.1_tent5ba	ENSG00000158246.8_TENT5B
OG0000231	ENSAMXG00025026035.1_TENT5A, ENSAMXG00025024302.1_tent5ab	ENSG00000112773.16_TENT5A
OG0000232	ENSAMXG00025040063.1_sema6bb, ENSAMXG00025016454.1_sema6ba	ENSG00000167680.17_SEMA6B
OG0000232	ENSAMXG00025012143.1_sema6dl	ENSG00000137872.17_SEMA6D
OG0000232	ENSAMXG00025003763.1_oscp1a, ENSAMXG00025005844.1_TBC1D1, ENSAMXG00025013004.1_SEMA6D, ENSAMXG00025035091.1_sema6e	ENSG00000143434.17_SEMA6C
OG0000232	ENSAMXG00025038793.1_SEMA6A	ENSG00000092421.17_SEMA6A
OG0000233	ENSAMXG00025020521.1_PPP2R2D	ENSG00000175470.20_PPP2R2D
OG0000233	ENSAMXG00025019152.1_ppp2r2ca, ENSAMXG00025018062.1_ppp2r2cb	ENSG00000074211.14_PPP2R2C
OG0000233	ENSAMXG00025023898.1, ENSAMXG00025042987.1	ENSG00000156475.19_PPP2R2B
OG0000233	ENSAMXG00025035648.1_ppp2r2bb, ENSAMXG00025039821.1_ppp2r2aa	ENSG00000221914.11_PPP2R2A
OG0000234	ENSAMXG00025024008.1	ENSG00000281879.4_ABO, ENSG00000175164.16_ABO
OG0000238	ENSAMXG00025027075.1_tnni2b.1, ENSAMXG00025032733.1, ENSAMXG00025007658.1, ENSAMXG00025032736.1_tnni2a.2	ENSG00000129991.13_TNNI3, ENSG00000288219.1_TNNI2, ENSG00000130598.17_TNNI2
OG0000238	ENSAMXG00025020653.1_tnni1c, ENSAMXG00025003656.1_tnni1d, ENSAMXG00025020258.1	ENSG00000159173.19_TNNI1
OG0000240	ENSAMXG00025027478.1_mmp14a, ENSAMXG00025042961.1_mmp14b	ENSG00000157227.14_MMP14
OG0000240	ENSAMXG00025027381.1_mmp15b	ENSG00000102996.5_MMP15
OG0000240	ENSAMXG00025039804.1_MMP24	ENSG00000125966.10_MMP24
OG0000240	ENSAMXG00025034000.1_mmp16b, ENSAMXG00025024516.1_MMP16	ENSG00000156103.16_MMP16
OG0000241	ENSAMXG00025016953.1_CAMK2A	ENSG00000070808.17_CAMK2A
OG0000241	ENSAMXG00025019608.1_camk2b1, ENSAMXG00025026376.1_camk2b1	ENSG00000058404.21_CAMK2B
OG0000241	ENSAMXG00025022488.1_camk2g2, ENSAMXG00025007651.1	ENSG00000148660.22_CAMK2G
OG0000241	ENSAMXG00025037823.1, ENSAMXG00025015501.1	ENSG00000145349.20_CAMK2D
OG0000242	ENSAMXG00025032864.1_npm2b	ENSG00000158806.14_NPM2
OG0000242	ENSAMXG00025014112.1_NPM3	ENSG00000107833.11_NPM3
OG0000242	ENSAMXG00025031560.1_npm1b, ENSAMXG00025033896.1_npm1a	ENSG00000181163.14_NPM1
OG0000243	ENSAMXG00025022264.1_hoxb7a	ENSG00000122592.8_HOXA7, ENSG00000260027.5_HOXB7
OG0000243	ENSAMXG00025022266.1_hoxb6a	ENSG00000108511.10_HOXB6
OG0000243	ENSAMXG00025043999.1_hoxb6b	ENSG00000106006.6_HOXA6
OG0000246	ENSAMXG00025043869.1_PBX2, ENSAMXG00025017572.1_PBX3	ENSG00000167081.18_PBX3
OG0000246	ENSAMXG00025033918.1_PBX4	ENSG00000105717.14_PBX4
OG0000246	ENSAMXG00025019690.1_pbx1b, ENSAMXG00025020405.1_pbx1a	ENSG00000185630.20_PBX1
OG0000247	ENSAMXG00025007715.1_kctd16a, ENSAMXG00025018147.1_kctd16b	ENSG00000183775.11_KCTD16
OG0000247	ENSAMXG00025022599.1_KCTD8	ENSG00000183783.7_KCTD8
OG0000247	ENSAMXG00025032162.1_KCTD12	ENSG00000178695.6_KCTD12
OG0000248	ENSAMXG00025021774.1	ENSG00000163377.16_TAFA4
OG0000248	ENSAMXG00025013330.1_TAFA2	ENSG00000198673.11_TAFA2
OG0000248	ENSAMXG00025044970.1_tafa1a, ENSAMXG00025035491.1_TAFA1	ENSG00000183662.12_TAFA1
OG0000249	ENSAMXG00025028149.1_nptxrb, ENSAMXG00025020865.1_nptxra	ENSG00000221890.6_NPTXR
OG0000249	ENSAMXG00025027041.1_nptx2b, ENSAMXG00025022666.1_nptx2a	ENSG00000106236.4_NPTX2
OG0000249	ENSAMXG00025039689.1_NPTX1, ENSAMXG00025005546.1_nptx1l	ENSG00000171246.7_NPTX1
OG0000250	ENSAMXG00025025197.1_NDRG4	ENSG00000103034.15_NDRG4
OG0000250	ENSAMXG00025032494.1_NDRG2	ENSG00000165795.25_NDRG2
OG0000250	ENSAMXG00025031159.1_ndrg3a, ENSAMXG00025027838.1_ndrg3b	ENSG00000101079.21_NDRG3
OG0000251	ENSAMXG00025039500.1_desma, ENSAMXG00025033547.1_desmb	ENSG00000175084.13_DES
OG0000251	ENSAMXG00025035010.1_PRPH	ENSG00000135406.15_PRPH
OG0000251	ENSAMXG00025014019.1_GFAP	ENSG00000131095.14_GFAP
OG0000251	ENSAMXG00025036048.1_VIM, ENSAMXG00025031398.1_viml	ENSG00000026025.16_VIM
OG0000252	ENSAMXG00025024377.1_tle2b	ENSG00000065717.15_TLE2
OG0000252	ENSAMXG00025035596.1_TLE3, ENSAMXG00025031458.1	ENSG00000140332.18_TLE3
OG0000254	ENSAMXG00025025934.1_BMP5	ENSG00000112175.8_BMP5
OG0000254	ENSAMXG00025044471.1_bmp8a	ENSG00000116985.12_BMP8B, ENSG00000183682.8_BMP8A
OG0000254	ENSAMXG00025004175.1_bmp7b	ENSG00000153162.9_BMP6
OG0000254	ENSAMXG00025022178.1_bmp7b, ENSAMXG00025023748.1_bmp7a	ENSG00000101144.13_BMP7
OG0000255	ENSAMXG00025023292.1_TENM2, ENSAMXG00025014894.1_TENM2	ENSG00000145934.17_TENM2
OG0000255	ENSAMXG00025012170.1_TENM4	ENSG00000149256.16_TENM4
OG0000255	ENSAMXG00025033527.1_TENM1, ENSAMXG00025026699.1_TENM1	ENSG00000009694.14_TENM1
OG0000255	ENSAMXG00025013198.1_TENM3, ENSAMXG00025017048.1_TENM3	ENSG00000218336.9_TENM3
OG0000256	ENSAMXG00025032214.1_INS	ENSG00000129965.15_INS-IGF2, ENSG00000284779.3, ENSG00000254647.7_INS
OG0000256	ENSAMXG00025041181.1	ENSG00000017427.17_IGF1
OG0000256	ENSAMXG00025019651.1, ENSAMXG00025007724.1_igf2b	ENSG00000167244.22_IGF2
OG0000257	ENSAMXG00025019815.1_slco1f3	ENSG00000134538.3_SLCO1B1, ENSG00000111700.13_SLCO1B3, ENSG00000257046.5_SLCO1B3-SLCO1B7
OG0000257	ENSAMXG00025022543.1_slco1e1, ENSAMXG00025023284.1_slco1d1, ENSAMXG00025003801.1_SLCO1C1	ENSG00000139155.9_SLCO1C1
OG0000259	ENSAMXG00025044138.1_ADRA2C, ENSAMXG00025036636.1_ADRA2C	ENSG00000184160.8_ADRA2C
OG0000259	ENSAMXG00025042143.1_ADRA2B	ENSG00000274286.2_ADRA2B
OG0000259	ENSAMXG00025032929.1_ADRA2A	ENSG00000150594.7_ADRA2A
OG0000260	ENSAMXG00025020999.1_cyth4a, ENSAMXG00025006524.1_cyth4b	ENSG00000100055.21_CYTH4
OG0000260	ENSAMXG00025004599.1, ENSAMXG00025032744.1	ENSG00000008256.16_CYTH3
OG0000260	ENSAMXG00025029532.1_CYTH2	ENSG00000105443.17_CYTH2, ENSG00000268465.1
OG0000260	ENSAMXG00025003110.1_cyth1b, ENSAMXG00025005087.1_cyth1a	ENSG00000108669.17_CYTH1
OG0000261	ENSAMXG00025013197.1_REG3A, ENSAMXG00025014881.1, ENSAMXG00025013440.1, ENSAMXG00025013454.1, ENSAMXG00025013173.1_ZCCHC10, ENSAMXG00025013580.1, ENSAMXG00025014244.1, ENSAMXG00025015117.1, ENSAMXG00025013688.1_rnd3b, ENSAMXG00025014515.1, ENSAMXG00025013822.1, ENSAMXG00025013277.1, ENSAMXG00025013206.1, ENSAMXG00025014946.1, ENSAMXG00025015225.1, ENSAMXG00025014431.1, ENSAMXG00025014969.1_rnd3b,…	ENSG00000254709.8_IGLL5, ENSG00000211675.2_IGLC1, ENSG00000211677.2_IGLC2, ENSG00000211679.2_IGLC3, ENSG00000211685.3_IGLC7, ENSG00000128322.7_IGLL1
OG0000262	ENSAMXG00025004250.1_ALDH1A2	ENSG00000128918.15_ALDH1A2
OG0000262	ENSAMXG00025022699.1_ALDH1A3	ENSG00000184254.17_ALDH1A3
OG0000262	ENSAMXG00025025404.1	ENSG00000111275.13_ALDH2
OG0000265	ENSAMXG00025033410.1_SLC7A2	ENSG00000003989.18_SLC7A2
OG0000265	ENSAMXG00025021015.1_slc7a3b, ENSAMXG00025015829.1	ENSG00000165349.12_SLC7A3
OG0000265	ENSAMXG00025043197.1_slc7a1a, ENSAMXG00025009558.1_SLC7A1	ENSG00000139514.13_SLC7A1
OG0000266	ENSAMXG00025007503.1_tnnt3a, ENSAMXG00025027153.1	ENSG00000288250.1_TNNT3, ENSG00000130595.20_TNNT3
OG0000266	ENSAMXG00025020706.1_TNNT1, ENSAMXG00025031328.1_TNNT1	ENSG00000105048.18_TNNT1
OG0000266	ENSAMXG00025008438.1_tnnt2d, ENSAMXG00025027263.1, ENSAMXG00025046059.1, ENSAMXG00025020243.1	ENSG00000118194.21_TNNT2
OG0000267	ENSAMXG00025027494.1_SLC5A5	ENSG00000105641.4_SLC5A5
OG0000267	ENSAMXG00025038701.1_SLC5A12	ENSG00000148942.15_SLC5A12
OG0000267	ENSAMXG00025019364.1_SLC5A8	ENSG00000262217.3_SLC5A8, ENSG00000256870.3_SLC5A8
OG0000268	ENSAMXG00025033891.1_KCNIP1, ENSAMXG00025024990.1	ENSG00000182132.14_KCNIP1
OG0000268	ENSAMXG00025025768.1, ENSAMXG00025042127.1_kcnip3b	ENSG00000115041.14_KCNIP3
OG0000268	ENSAMXG00025018712.1	ENSG00000120049.20_KCNIP2
OG0000268	ENSAMXG00025023348.1_KCNIP2	ENSG00000185774.16_KCNIP4
OG0000269	ENSAMXG00025008941.1_OPRM1	ENSG00000112038.18_OPRM1
OG0000269	ENSAMXG00025044433.1_OPRL1, ENSAMXG00025027802.1_OPRL1	ENSG00000125510.18_OPRL1, ENSG00000277044.3_OPRL1
OG0000269	ENSAMXG00025025174.1_OPRK1, ENSAMXG00025023391.1_OPRK1	ENSG00000082556.14_OPRK1
OG0000269	ENSAMXG00025016859.1_oprd1b, ENSAMXG00025009612.1_oprd1a	ENSG00000116329.12_OPRD1
OG0000270	ENSAMXG00025020563.1_CACNB1	ENSG00000067191.17_CACNB1
OG0000270	ENSAMXG00025031742.1_cacnb2a	ENSG00000165995.24_CACNB2
OG0000270	ENSAMXG00025007509.1_cacnb3a, ENSAMXG00025020499.1	ENSG00000167535.8_CACNB3
OG0000270	ENSAMXG00025033715.1_cacnb4a, ENSAMXG00025013550.1_cacnb4b	ENSG00000182389.20_CACNB4
OG0000271	ENSAMXG00025025637.1_DNAH10	ENSG00000197653.16_DNAH10, ENSG00000281935.1_DNAH10
OG0000271	ENSAMXG00025031504.1_DNAH5	ENSG00000039139.11_DNAH5
OG0000271	ENSAMXG00025036074.1_DNAH2	ENSG00000183914.15_DNAH2
OG0000274	ENSAMXG00025006792.1_plpp3, ENSAMXG00025004215.1_plpp3	ENSG00000162407.9_PLPP3, ENSG00000284686.1
OG0000274	ENSAMXG00025034553.1_plpp1a, ENSAMXG00025019259.1_PLPP1	ENSG00000067113.17_PLPP1
OG0000274	ENSAMXG00025020435.1_plpp2b, ENSAMXG00025015544.1_plpp2b	ENSG00000141934.10_PLPP2
OG0000275	ENSAMXG00025018957.1_slc8a2a, ENSAMXG00025024534.1_slc8a2b	ENSG00000118160.14_SLC8A2
OG0000275	ENSAMXG00025014183.1_SLC8A3	ENSG00000100678.20_SLC8A3
OG0000275	ENSAMXG00025039222.1_slc8a1a, ENSAMXG00025033170.1_slc8a1b	ENSG00000183023.19_SLC8A1
OG0000276	ENSAMXG00025041092.1_GNB2	ENSG00000172354.10_GNB2
OG0000276	ENSAMXG00025040562.1_GNB4	ENSG00000114450.11_GNB4
OG0000276	ENSAMXG00025011821.1_gnb3b, ENSAMXG00025036444.1_gnb3a	ENSG00000111664.11_GNB3
OG0000276	ENSAMXG00025034760.1_gnb1a, ENSAMXG00025040038.1_gnb1a	ENSG00000078369.19_GNB1
OG0000277	ENSAMXG00025045332.1_PNCK	ENSG00000130822.16_PNCK
OG0000277	ENSAMXG00025021396.1_camk1a, ENSAMXG00025030046.1_camk1b	ENSG00000134072.11_CAMK1
OG0000277	ENSAMXG00025010786.1, ENSAMXG00025008422.1_camk1gb	ENSG00000008118.10_CAMK1G
OG0000277	ENSAMXG00025021260.1_camk1da, ENSAMXG00025021059.1_camk1db	ENSG00000183049.14_CAMK1D
OG0000278	ENSAMXG00025021129.1_HCN3	ENSG00000263324.5_HCN3, ENSG00000143630.10_HCN3
OG0000278	ENSAMXG00025035128.1_hcn2b, ENSAMXG00025024977.1_hcn2b	ENSG00000099822.3_HCN2
OG0000278	ENSAMXG00025012808.1	ENSG00000164588.8_HCN1
OG0000279	ENSAMXG00025028634.1_atp2b1b, ENSAMXG00025022927.1_ATP2B2	ENSG00000070961.17_ATP2B1
OG0000279	ENSAMXG00025036396.1_ATP2B2	ENSG00000157087.20_ATP2B2
OG0000279	ENSAMXG00025024318.1_atp2b3a, ENSAMXG00025038183.1_atp2b3b	ENSG00000067842.19_ATP2B3
OG0000280	ENSAMXG00025000491.1_hbba2, ENSAMXG00025001041.1_hbba1, ENSAMXG00025000492.1_HBE1, ENSAMXG00025001027.1_HBE1, ENSAMXG00025045502.1_hbbe2, ENSAMXG00025000498.1_HBE1, ENSAMXG00025001046.1_HBE1, ENSAMXG00025001043.1_HBE1, ENSAMXG00025000500.1, ENSAMXG00025001044.1_HBE1	ENSG00000244734.4_HBB, ENSG00000223609.11_HBD, ENSG00000196565.15_HBG2, ENSG00000284931.1, ENSG00000213934.9_HBG1, ENSG00000213931.7_HBE1
OG0000281	ENSAMXG00025006119.1_ARRB2, ENSAMXG00025010606.1_arrb2a	ENSG00000141480.18_ARRB2
OG0000281	ENSAMXG00025041176.1_saga, ENSAMXG00025039696.1_sagb	ENSG00000281857.3_SAG, ENSG00000130561.17_SAG
OG0000281	ENSAMXG00025035378.1_arr3a, ENSAMXG00025019169.1	ENSG00000120500.19_ARR3
OG0000281	ENSAMXG00025044510.1_ARRB1	ENSG00000137486.17_ARRB1
OG0000282	ENSAMXG00025025121.1_tgm2a, ENSAMXG00025022401.1_tgm2b	ENSG00000198959.12_TGM2
OG0000282	ENSAMXG00025018185.1	ENSG00000159495.8_TGM7, ENSG00000104055.17_TGM5, ENSG00000286022.1, ENSG00000125780.12_TGM3, ENSG00000166948.10_TGM6
OG0000283	ENSAMXG00025000768.1, ENSAMXG00025000770.1, ENSAMXG00025000771.1	ENSG00000132693.12_CRP
OG0000284	ENSAMXG00025007983.1_unc5da, ENSAMXG00025038693.1_unc5db	ENSG00000156687.11_UNC5D
OG0000284	ENSAMXG00025039353.1_UNC5B	ENSG00000107731.12_UNC5B
OG0000284	ENSAMXG00025028950.1_UNC5A	ENSG00000113763.12_UNC5A
OG0000284	ENSAMXG00025022693.1_UNC5C	ENSG00000182168.15_UNC5C
OG0000285	ENSAMXG00025033227.1_rab3db	ENSG00000105514.8_RAB3D
OG0000285	ENSAMXG00025033873.1_RAB3C, ENSAMXG00025000016.1_RAB3C	ENSG00000152932.8_RAB3C
OG0000285	ENSAMXG00025036888.1_rab3ab	ENSG00000105649.10_RAB3A
OG0000286	ENSAMXG00025032452.1_lipf, ENSAMXG00025032415.1_lipf	ENSG00000107798.18_LIPA
OG0000288	ENSAMXG00025000234.1, ENSAMXG00025000237.1, ENSAMXG00025028177.1, ENSAMXG00025025668.1, ENSAMXG00025035118.1_BCAR1, ENSAMXG00025035179.1_si:ch211-168d23.3, ENSAMXG00025035200.1, ENSAMXG00025035140.1_si:ch211-168d23.3, ENSAMXG00025042255.1, ENSAMXG00025042243.1, ENSAMXG00025042248.1_MRTFA, ENSAMXG00025035163.1, ENSAMXG00025016387.1, ENSAMXG00025032978.1_zp2l2, ENSAMXG00025031322.1, ENSAMXG00025041…	ENSG00000188372.15_ZP3
OG0000289	ENSAMXG00025036975.1_RPS6KA2	ENSG00000071242.12_RPS6KA2
OG0000289	ENSAMXG00025012589.1_RPS6KA1	ENSG00000281877.3_RPS6KA1, ENSG00000117676.14_RPS6KA1
OG0000289	ENSAMXG00025022325.1_rps6kal	ENSG00000072133.12_RPS6KA6
OG0000289	ENSAMXG00025000277.1, ENSAMXG00025034006.1_RPS6KA3	ENSG00000177189.14_RPS6KA3
OG0000290	ENSAMXG00025019992.1_LYZ	ENSG00000120563.10_LYZL1, ENSG00000151033.10_LYZL2
OG0000291	ENSAMXG00025007741.1_CHRNA3	ENSG00000080644.16_CHRNA3
OG0000291	ENSAMXG00025044951.1_CHRNA6	ENSG00000147434.9_CHRNA6
OG0000291	ENSAMXG00025020790.1_chrna2a, ENSAMXG00025020318.1_chrna2b	ENSG00000120903.13_CHRNA2
OG0000291	ENSAMXG00025044715.1_chrna4b	ENSG00000101204.18_CHRNA4
OG0000292	ENSAMXG00025032885.1_EHD4	ENSG00000103966.11_EHD4
OG0000292	ENSAMXG00025022559.1_ehd2a, ENSAMXG00025035098.1_ehd2b	ENSG00000024422.12_EHD2
OG0000292	ENSAMXG00025035606.1_ehd1b, ENSAMXG00025009961.1_ehd1a	ENSG00000110047.18_EHD1
OG0000292	ENSAMXG00025022278.1_EHD3	ENSG00000013016.16_EHD3
OG0000293	ENSAMXG00025032418.1_si:ch211-153l6.6	ENSG00000125637.16_PSD4
OG0000293	ENSAMXG00025015279.1, ENSAMXG00025008816.1, ENSAMXG00025018609.1_psda	ENSG00000059915.17_PSD
OG0000293	ENSAMXG00025038756.1_psd3l	ENSG00000156011.18_PSD3
OG0000293	ENSAMXG00025004585.1_PSD2	ENSG00000146005.4_PSD2
OG0000294	ENSAMXG00025017465.1, ENSAMXG00025005894.1_ube2d1b	ENSG00000072401.15_UBE2D1
OG0000294	ENSAMXG00025026341.1_ube2d4	ENSG00000078967.13_UBE2D4
OG0000294	ENSAMXG00025045858.1	ENSG00000109332.20_UBE2D3
OG0000295	ENSAMXG00025037575.1_TFEB	ENSG00000112561.19_TFEB
OG0000295	ENSAMXG00025018863.1_TFEC	ENSG00000105967.16_TFEC
OG0000295	ENSAMXG00025019201.1_tfe3a, ENSAMXG00025025309.1_tfe3b	ENSG00000068323.17_TFE3
OG0000295	ENSAMXG00025032296.1_mitfa, ENSAMXG00025000021.1_mitfb	ENSG00000187098.18_MITF
OG0000296	ENSAMXG00025032898.1_TPM1	ENSG00000143549.22_TPM3, ENSG00000140416.24_TPM1, ENSG00000167460.17_TPM4, ENSG00000198467.16_TPM2
OG0000297	ENSAMXG00025042256.1_TYK2, ENSAMXG00025032084.1_JAK1	ENSG00000162434.14_JAK1
OG0000297	ENSAMXG00025000547.1_TYK2	ENSG00000105397.15_TYK2
OG0000297	ENSAMXG00025028080.1	ENSG00000105639.21_JAK3
OG0000297	ENSAMXG00025024233.1_jak2a, ENSAMXG00025020461.1_jak2a	ENSG00000096968.14_JAK2
OG0000299	ENSAMXG00025011598.1_lgals8b, ENSAMXG00025008341.1_lgals8a	ENSG00000116977.19_LGALS8
OG0000299	ENSAMXG00025038027.1, ENSAMXG00025042469.1	ENSG00000168961.17_LGALS9, ENSG00000170298.16_LGALS9B, ENSG00000284021.2_LGALS9C, ENSG00000171916.17_LGALS9C
OG0000299	ENSAMXG00025002153.1_LGALS4	ENSG00000282992.2_LGALS4, ENSG00000171747.9_LGALS4
OG0000300	ENSAMXG00025029502.1_CORO1A	ENSG00000102879.17_CORO1A
OG0000300	ENSAMXG00025019403.1_CORO6	ENSG00000167549.19_CORO6
OG0000300	ENSAMXG00025015438.1_MYBPC1, ENSAMXG00025036440.1_crybg1a	ENSG00000110880.11_CORO1C
OG0000301	ENSAMXG00025013552.1_RAB11A	ENSG00000103769.10_RAB11A
OG0000301	ENSAMXG00025008508.1_rab25a, ENSAMXG00025024782.1_rab25b	ENSG00000132698.15_RAB25
OG0000301	ENSAMXG00025021842.1_rab11bb	ENSG00000185236.12_RAB11B
OG0000302	ENSAMXG00025031544.1_cyp51	ENSG00000213445.10_SIPA1
OG0000302	ENSAMXG00025025627.1_SIPA1L3	ENSG00000105738.11_SIPA1L3
OG0000302	ENSAMXG00025036012.1_SIPA1L2, ENSAMXG00025039618.1_SIPA1L2	ENSG00000116991.12_SIPA1L2
OG0000302	ENSAMXG00025036851.1_SIPA1L1, ENSAMXG00025031006.1_SIPA1L1	ENSG00000197555.10_SIPA1L1
OG0000303	ENSAMXG00025020897.1_PDK1	ENSG00000152256.14_PDK1
OG0000303	ENSAMXG00025000288.1, ENSAMXG00025037375.1_pdk2a	ENSG00000005882.12_PDK2
OG0000303	ENSAMXG00025042454.1_PDK4	ENSG00000004799.8_PDK4
OG0000303	ENSAMXG00025027572.1_pdk3a, ENSAMXG00025030933.1_pdk3a	ENSG00000067992.17_PDK3
OG0000304	ENSAMXG00025044890.1_abcb11b	ENSG00000073734.10_ABCB11, ENSG00000276582.1_ABCB11
OG0000304	ENSAMXG00025025530.1_ABCB4	ENSG00000004846.17_ABCB5, ENSG00000005471.19_ABCB4, ENSG00000085563.15_ABCB1
OG0000305	ENSAMXG00025018815.1	ENSG00000137726.17_FXYD6
OG0000305	ENSAMXG00025033659.1	ENSG00000285526.1, ENSG00000089356.19_FXYD3, ENSG00000150201.15_FXYD4
OG0000305	ENSAMXG00025018823.1_si:dkey-36i7.3, ENSAMXG00025032424.1	ENSG00000266964.6_FXYD1
OG0000306	ENSAMXG00025039847.1_TSSK6, ENSAMXG00025035226.1, ENSAMXG00025028211.1_TSSK6, ENSAMXG00025018001.1_TSSK2, ENSAMXG00025044759.1, ENSAMXG00025000076.1, ENSAMXG00025000219.1, ENSAMXG00025033966.1_STXBP5L, ENSAMXG00025033969.1, ENSAMXG00025033976.1_TSSK6, ENSAMXG00025017854.1, ENSAMXG00025044482.1_chrm2b, ENSAMXG00025039140.1	ENSG00000178093.14_TSSK6
OG0000307	ENSAMXG00025019050.1_srgap2	ENSG00000266028.8_SRGAP2
OG0000307	ENSAMXG00025019243.1_srgap1b, ENSAMXG00025041984.1_srgap1a	ENSG00000196935.10_SRGAP1
OG0000307	ENSAMXG00025017403.1_arhgap4b	ENSG00000284987.1, ENSG00000089820.17_ARHGAP4
OG0000307	ENSAMXG00025031850.1_SRGAP3	ENSG00000196220.17_SRGAP3
OG0000308	ENSAMXG00025026048.1_TIMP3	ENSG00000100234.12_TIMP3
OG0000308	ENSAMXG00025035055.1_TIMP4	ENSG00000157150.5_TIMP4
OG0000308	ENSAMXG00025003145.1_timp2a	ENSG00000035862.13_TIMP2
OG0000308	ENSAMXG00025005049.1_timp2b	ENSG00000102265.12_TIMP1
OG0000309	ENSAMXG00025022641.1_cacna1sa, ENSAMXG00025029511.1_cacna1sb	ENSG00000081248.12_CACNA1S
OG0000309	ENSAMXG00025043451.1_CACNA1C	ENSG00000285479.2_CACNA1C, ENSG00000151067.23_CACNA1C
OG0000309	ENSAMXG00025018904.1, ENSAMXG00025020787.1_cacna1fb	ENSG00000102001.13_CACNA1F
OG0000309	ENSAMXG00025019577.1, ENSAMXG00025041689.1_cacna1da	ENSG00000157388.20_CACNA1D
OG0000310	ENSAMXG00025012082.1, ENSAMXG00025025520.1_grin2ab	ENSG00000183454.18_GRIN2A
OG0000310	ENSAMXG00025031822.1_grin2bb, ENSAMXG00025018613.1_GRIN2B	ENSG00000273079.7_GRIN2B
OG0000310	ENSAMXG00025014488.1_grin2cb, ENSAMXG00025035992.1_grin2ca	ENSG00000105464.4_GRIN2D, ENSG00000161509.14_GRIN2C
OG0000311	ENSAMXG00025032922.1_actn2b, ENSAMXG00025008399.1_actn2b	ENSG00000077522.15_ACTN2
OG0000311	ENSAMXG00025042485.1_actn3b, ENSAMXG00025041654.1_actn3a	ENSG00000248746.6_ACTN3
OG0000311	ENSAMXG00025019845.1_ACTN4	ENSG00000282844.2_ACTN4, ENSG00000130402.14_ACTN4
OG0000311	ENSAMXG00025015064.1_actn3a	ENSG00000072110.16_ACTN1
OG0000312	ENSAMXG00025024231.1_SLC12A4	ENSG00000124067.17_SLC12A4
OG0000312	ENSAMXG00025016626.1_SLC12A6	ENSG00000140199.13_SLC12A6
OG0000312	ENSAMXG00025025937.1, ENSAMXG00025032515.1_slc12a5b	ENSG00000124140.15_SLC12A5
OG0000312	ENSAMXG00025044984.1_slc12a7b, ENSAMXG00025043017.1_slc12a7a	ENSG00000113504.21_SLC12A7, ENSG00000276482.3_SLC12A7
OG0000313	ENSAMXG00025031063.1_PCBP4	ENSG00000090097.22_PCBP4
OG0000313	ENSAMXG00025032451.1_pcbp2, ENSAMXG00025035924.1_pcbp2	ENSG00000169564.7_PCBP1, ENSG00000197111.16_PCBP2
OG0000313	ENSAMXG00025045329.1_PCBP3, ENSAMXG00025017350.1_PCBP3	ENSG00000183570.17_PCBP3
OG0000314	ENSAMXG00025014719.1_GABRA1	ENSG00000022355.18_GABRA1
OG0000314	ENSAMXG00025039227.1_GABRA3	ENSG00000011677.13_GABRA3
OG0000314	ENSAMXG00025046220.1_GABRA5	ENSG00000186297.12_GABRA5
OG0000314	ENSAMXG00025028622.1_gabra2a, ENSAMXG00025021202.1_GABRA3	ENSG00000151834.16_GABRA2
OG0000315	ENSAMXG00025021858.1_Gsta3	ENSG00000244067.3_GSTA2, ENSG00000243955.6_GSTA1, ENSG00000182793.12_GSTA5, ENSG00000174156.15_GSTA3, ENSG00000170899.11_GSTA4
OG0000316	ENSAMXG00025022423.1_cabp1b, ENSAMXG00025019473.1	ENSG00000175544.14_CABP4
OG0000316	ENSAMXG00025014604.1_cabp2b, ENSAMXG00025023891.1_cabp2a	ENSG00000167791.14_CABP2
OG0000316	ENSAMXG00025022343.1_cabp5b, ENSAMXG00025025117.1_cabp5a	ENSG00000105507.3_CABP5
OG0000317	ENSAMXG00025043913.1_FGFR4	ENSG00000160867.15_FGFR4
OG0000317	ENSAMXG00025021026.1_FGFR2	ENSG00000066468.24_FGFR2
OG0000317	ENSAMXG00025027735.1_fgfr1a	ENSG00000077782.23_FGFR1
OG0000317	ENSAMXG00025035540.1_FGFR3	ENSG00000068078.20_FGFR3
OG0000318	ENSAMXG00025019071.1	ENSG00000113657.13_DPYSL3
OG0000318	ENSAMXG00025032528.1_DPYSL2, ENSAMXG00025020409.1_DPYSL2	ENSG00000072832.15_CRMP1
OG0000318	ENSAMXG00025019530.1_DPYSL4	ENSG00000151640.13_DPYSL4
OG0000318	ENSAMXG00025025780.1, ENSAMXG00025033878.1_dpysl2b	ENSG00000092964.18_DPYSL2
OG0000322	ENSAMXG00025018266.1	ENSG00000102195.10_GPR50
OG0000322	ENSAMXG00025023798.1_mtnr1bb, ENSAMXG00025027540.1_mtnr1bb	ENSG00000134640.3_MTNR1B
OG0000322	ENSAMXG00025007729.1_mtnr1al, ENSAMXG00025028221.1_mtnr1ab, ENSAMXG00025041069.1_mtnr1aa	ENSG00000168412.7_MTNR1A
OG0000323	ENSAMXG00025036403.1_IRF9	ENSG00000285048.2_IRF9, ENSG00000213928.10_IRF9
OG0000323	ENSAMXG00025022336.1_irf4b, ENSAMXG00025031995.1_irf4b, ENSAMXG00025000602.1_irf4a	ENSG00000137265.16_IRF4
OG0000323	ENSAMXG00025039604.1_IRF8	ENSG00000140968.12_IRF8
OG0000324	ENSAMXG00025006623.1_sptbn4b	ENSG00000160460.17_SPTBN4
OG0000324	ENSAMXG00025036222.1_SPTB	ENSG00000070182.21_SPTB
OG0000324	ENSAMXG00025022373.1_SPTBN2	ENSG00000173898.15_SPTBN2
OG0000324	ENSAMXG00025019630.1_SPTBN1, ENSAMXG00025031474.1_SPTBN1	ENSG00000115306.16_SPTBN1
OG0000325	ENSAMXG00025012343.1_sept8b, ENSAMXG00025038630.1_sept8a	ENSG00000164402.14_SEPTIN8
OG0000325	ENSAMXG00025006234.1_sept10, ENSAMXG00025015931.1_sept10	ENSG00000186522.15_SEPTIN10
OG0000325	ENSAMXG00025022357.1	ENSG00000125354.24_SEPTIN6
OG0000326	ENSAMXG00025021164.1	ENSG00000277518.4_MUC6, ENSG00000277281.4_MUC6, ENSG00000283350.2_MUC6, ENSG00000184956.16_MUC6, ENSG00000205592.16_MUC19
OG0000326	ENSAMXG00025021485.1, ENSAMXG00025026213.1_SCUBE1, ENSAMXG00025028239.1_MUC2	ENSG00000117983.17_MUC5B, ENSG00000215182.8_MUC5AC, ENSG00000283158.1_MUC5AC
OG0000326	ENSAMXG00025025959.1_MUC2	ENSG00000284971.2_MUC2, ENSG00000278466.3_MUC2, ENSG00000198788.9_MUC2
OG0000327	ENSAMXG00025018263.1_PLXNA2, ENSAMXG00025008555.1	ENSG00000076356.7_PLXNA2
OG0000327	ENSAMXG00025038010.1_PLXNA4	ENSG00000221866.10_PLXNA4
OG0000327	ENSAMXG00025042328.1_PLXNA1	ENSG00000130827.6_PLXNA3
OG0000327	ENSAMXG00025011127.1_plxna1a, ENSAMXG00025042669.1_PLXNA1	ENSG00000114554.12_PLXNA1
OG0000328	ENSAMXG00025024680.1_myh11b, ENSAMXG00025042381.1_myh11a	ENSG00000276480.5_MYH11, ENSG00000133392.18_MYH11
OG0000328	ENSAMXG00025041166.1_myh9b, ENSAMXG00025001189.1_myh9a	ENSG00000100345.23_MYH9
OG0000328	ENSAMXG00025034926.1_MYH10	ENSG00000133026.14_MYH10
OG0000329	ENSAMXG00025003725.1_zgc:92162, ENSAMXG00025006635.1_zgc:92162	ENSG00000276870.2_PLA2G10, ENSG00000069764.10_PLA2G10, ENSG00000117215.15_PLA2G2D, ENSG00000188257.12_PLA2G2A, ENSG00000127472.11_PLA2G5, ENSG00000188784.4_PLA2G2E
OG0000330	ENSAMXG00025015113.1_NECTIN2, ENSAMXG00025042872.1_nectin3b	ENSG00000177707.11_NECTIN3
OG0000330	ENSAMXG00025017209.1_nectin1a, ENSAMXG00025019183.1_nectin1b	ENSG00000110400.11_NECTIN1
OG0000330	ENSAMXG00025015591.1_si:ch73-22o12.1, ENSAMXG00025011875.1_pvrl2l	ENSG00000073008.16_PVR, ENSG00000130202.10_NECTIN2
OG0000331	ENSAMXG00025025744.1_DNAJB13	ENSG00000187726.9_DNAJB13
OG0000331	ENSAMXG00025034126.1_DNAJB5	ENSG00000137094.16_DNAJB5
OG0000331	ENSAMXG00025022300.1_DNAJB4	ENSG00000162616.9_DNAJB4
OG0000331	ENSAMXG00025024991.1_dnajb1b, ENSAMXG00025033024.1_dnajb1a	ENSG00000132002.9_DNAJB1
OG0000333	ENSAMXG00025025043.1_CA7	ENSG00000168748.14_CA7
OG0000333	ENSAMXG00025003501.1_cahz, ENSAMXG00025017097.1_CA2	ENSG00000164879.7_CA3, ENSG00000104267.10_CA2, ENSG00000133742.14_CA1, ENSG00000185015.8_CA13
OG0000334	ENSAMXG00025041323.1_SHE	ENSG00000169291.10_SHE
OG0000334	ENSAMXG00025019662.1	ENSG00000138606.20_SHF
OG0000334	ENSAMXG00025023302.1_shdb, ENSAMXG00025017422.1	ENSG00000255872.3, ENSG00000107338.10_SHB, ENSG00000105251.11_SHD
OG0000335	ENSAMXG00025020880.1_RPS27A	ENSG00000143947.15_RPS27A
OG0000336	ENSAMXG00025020807.1_ERBB2	ENSG00000141736.14_ERBB2
OG0000336	ENSAMXG00025038617.1_egfra, ENSAMXG00025034171.1_egfra	ENSG00000146648.21_EGFR
OG0000336	ENSAMXG00025025283.1_erbb4b, ENSAMXG00025036336.1_EGFR, ENSAMXG00025018632.1_EGFR, ENSAMXG00025038353.1, ENSAMXG00025005522.1_ERBB4	ENSG00000178568.15_ERBB4
OG0000337	ENSAMXG00025015707.1_TIMD4	ENSG00000135077.10_HAVCR2, ENSG00000113249.14_HAVCR1, ENSG00000145850.9_TIMD4
OG0000339	ENSAMXG00025000239.1, ENSAMXG00025006070.1_plscr3b	ENSG00000284009.2_PLSCR3, ENSG00000187838.17_PLSCR3
OG0000339	ENSAMXG00025027503.1_si:ch73-206p6.1, ENSAMXG00025043848.1_si:ch211-71m22.1, ENSAMXG00025041675.1_si:ch211-71m22.5	ENSG00000231213.7_PLSCR5, ENSG00000163746.13_PLSCR2, ENSG00000188313.13_PLSCR1
OG0000340	ENSAMXG00025000270.1_PRDX4	ENSG00000123131.13_PRDX4
OG0000340	ENSAMXG00025006515.1_PRDX3	ENSG00000165672.7_PRDX3
OG0000340	ENSAMXG00025031461.1_PRDX1	ENSG00000117450.15_PRDX1
OG0000340	ENSAMXG00025038032.1_PRDX2	ENSG00000167815.12_PRDX2
OG0000341	ENSAMXG00025026283.1_GABRR1, ENSAMXG00025002204.1_GABRR1	ENSG00000146276.12_GABRR1
OG0000341	ENSAMXG00025025307.1_gabrr2a, ENSAMXG00025023663.1_gabrr2b	ENSG00000111886.11_GABRR2
OG0000342	ENSAMXG00025029489.1, ENSAMXG00025014033.1, ENSAMXG00025027783.1_HARBI1	ENSG00000180423.4_HARBI1
OG0000343	ENSAMXG00025008395.1_CBLN4	ENSG00000054803.4_CBLN4
OG0000343	ENSAMXG00025018305.1_cbln2b, ENSAMXG00025003141.1_cbln2a	ENSG00000141668.10_CBLN2
OG0000343	ENSAMXG00025042941.1_cbln12, ENSAMXG00025035284.1_si:dkeyp-74b6.2	ENSG00000139899.11_CBLN3
OG0000343	ENSAMXG00025021802.1_CBLN1	ENSG00000102924.12_CBLN1
OG0000344	ENSAMXG00025024428.1_CD6	ENSG00000013725.14_CD6
OG0000344	ENSAMXG00025035846.1_MARCO	ENSG00000038945.15_MSR1, ENSG00000019169.11_MARCO
OG0000345	ENSAMXG00025021628.1_mpx, ENSAMXG00025046041.1_mpx	ENSG00000167419.11_LPO, ENSG00000121053.6_EPX, ENSG00000005381.9_MPO
OG0000345	ENSAMXG00025011827.1	ENSG00000277603.4_TPO, ENSG00000115705.22_TPO
OG0000346	ENSAMXG00025044153.1_SRPK3	ENSG00000184343.11_SRPK3
OG0000346	ENSAMXG00025034999.1_SRPK2	ENSG00000135250.17_SRPK2
OG0000346	ENSAMXG00025038589.1, ENSAMXG00025017238.1_srpk1a	ENSG00000096063.16_SRPK1
OG0000347	ENSAMXG00025045883.1_NR2C2AP	ENSG00000100079.7_LGALS2
OG0000348	ENSAMXG00025000158.1_CSNK1A1	ENSG00000113712.19_CSNK1A1, ENSG00000180138.7_CSNK1A1L
OG0000348	ENSAMXG00025000637.1, ENSAMXG00025002146.1_TPTEP2-CSNK1E, ENSAMXG00025025570.1_Csnk1e	ENSG00000213923.13_CSNK1E, ENSG00000283900.1_TPTEP2-CSNK1E
OG0000348	ENSAMXG00025005977.1_csnk1db	ENSG00000141551.15_CSNK1D
OG0000349	ENSAMXG00025031201.1_EPN1	ENSG00000063245.15_EPN1
OG0000349	ENSAMXG00025024373.1_zgc:194578	ENSG00000176177.10_ENTHD1
OG0000349	ENSAMXG00025030001.1, ENSAMXG00025041255.1, ENSAMXG00025013757.1_epn3a	ENSG00000049283.19_EPN3
OG0000349	ENSAMXG00025001881.1_EPN2	ENSG00000072134.16_EPN2
OG0000350	ENSAMXG00025034080.1_ARRDC2	ENSG00000105643.11_ARRDC2
OG0000350	ENSAMXG00025012469.1_txnipb, ENSAMXG00025005931.1_txnipa	ENSG00000265972.6_TXNIP
OG0000350	ENSAMXG00025029435.1_ARRDC4	ENSG00000140450.9_ARRDC4
OG0000350	ENSAMXG00025016895.1_arrdc3a	ENSG00000113369.9_ARRDC3
OG0000352	ENSAMXG00025016661.1	ENSG00000108684.15_ASIC2
OG0000352	ENSAMXG00025016995.1_asic1c	ENSG00000213199.8_ASIC3
OG0000352	ENSAMXG00025021984.1_asic1a	ENSG00000110881.12_ASIC1
OG0000352	ENSAMXG00025020896.1_asic4b, ENSAMXG00025027633.1_asic4a	ENSG00000072182.14_ASIC4
OG0000353	ENSAMXG00025011174.1_AFF2	ENSG00000155966.14_AFF2
OG0000353	ENSAMXG00025019430.1_AFF3	ENSG00000144218.21_AFF3
OG0000353	ENSAMXG00025013262.1_AFF1	ENSG00000172493.23_AFF1
OG0000353	ENSAMXG00025018206.1_AFF4	ENSG00000072364.13_AFF4
OG0000355	ENSAMXG00025023382.1_SLC25A4	ENSG00000151729.11_SLC25A4
OG0000355	ENSAMXG00025000814.1_SLC25A5, ENSAMXG00025023843.1_SLC25A5	ENSG00000005022.6_SLC25A5
OG0000356	ENSAMXG00025008317.1_NKAIN2	ENSG00000188580.15_NKAIN2
OG0000356	ENSAMXG00025044600.1_NKAIN1	ENSG00000084628.10_NKAIN1
OG0000357	ENSAMXG00025022319.1, ENSAMXG00025023336.1, ENSAMXG00025032398.1, ENSAMXG00025031839.1, ENSAMXG00025022525.1, ENSAMXG00025019988.1, ENSAMXG00025036341.1, ENSAMXG00025034242.1, ENSAMXG00025016336.1, ENSAMXG00025032930.1, ENSAMXG00025021969.1, ENSAMXG00025003475.1, ENSAMXG00025008377.1, ENSAMXG00025005683.1, ENSAMXG00025045701.1_DDX27, ENSAMXG00025002150.1, ENSAMXG00025040090.1	ENSG00000198883.12_PNMA5, ENSG00000183837.10_PNMA3, ENSG00000240694.9_PNMA2, ENSG00000176903.5_PNMA1, ENSG00000278268.2_MOAP1, ENSG00000165943.5_MOAP1
OG0000358	ENSAMXG00025023827.1_syngap1b, ENSAMXG00025007829.1_syngap1a	ENSG00000227460.8_SYNGAP1, ENSG00000197283.18_SYNGAP1
OG0000358	ENSAMXG00025007469.1_RASAL2	ENSG00000075391.18_RASAL2
OG0000358	ENSAMXG00025045254.1_dab2ipa	ENSG00000136848.19_DAB2IP
OG0000359	ENSAMXG00025024088.1_GLRA1	ENSG00000145888.11_GLRA1
OG0000359	ENSAMXG00025009521.1_GLRA3	ENSG00000145451.13_GLRA3
OG0000359	ENSAMXG00025018112.1_GLRA2	ENSG00000101958.14_GLRA2
OG0000360	ENSAMXG00025036129.1_MYOG	ENSG00000122180.5_MYOG
OG0000360	ENSAMXG00025003798.1_MYF6	ENSG00000111046.4_MYF6
OG0000360	ENSAMXG00025007474.1_MYOD1	ENSG00000129152.4_MYOD1
OG0000361	ENSAMXG00025007441.1_ndst2b, ENSAMXG00025032163.1_ndst2a	ENSG00000166507.19_NDST2, ENSG00000272916.5
OG0000361	ENSAMXG00025020686.1_ndst1b, ENSAMXG00025007737.1_NDST1	ENSG00000070614.15_NDST1
OG0000361	ENSAMXG00025043837.1_NDST3	ENSG00000164100.9_NDST3, ENSG00000138653.10_NDST4
OG0000362	ENSAMXG00025043969.1_si:dkey-220f10.4	ENSG00000104804.9_TULP2
OG0000362	ENSAMXG00025000049.1, ENSAMXG00025006904.1_DEK	ENSG00000112041.13_TULP1
OG0000362	ENSAMXG00025036229.1_zmp:0000000711	ENSG00000078246.17_TULP3
OG0000362	ENSAMXG00025005897.1_TUB	ENSG00000166402.9_TUB
OG0000363	ENSAMXG00025032554.1_ANP32E	ENSG00000143401.15_ANP32E
OG0000363	ENSAMXG00025032072.1_ANP32E, ENSAMXG00025008400.1_anp32b	ENSG00000136938.9_ANP32B
OG0000363	ENSAMXG00025033330.1_anp32a	ENSG00000140350.15_ANP32A, ENSG00000139223.4_ANP32D
OG0000364	ENSAMXG00025044270.1_map4k6, ENSAMXG00025024919.1_MAP4K2	ENSG00000168067.12_MAP4K2
OG0000364	ENSAMXG00025023967.1_MAP4K1	ENSG00000282928.2_MAP4K1, ENSG00000104814.13_MAP4K1
OG0000364	ENSAMXG00025039023.1_MAP4K5	ENSG00000012983.12_MAP4K5
OG0000364	ENSAMXG00025039232.1_map4k3a, ENSAMXG00025004781.1	ENSG00000011566.15_MAP4K3
OG0000365	ENSAMXG00025021551.1_setd1a	ENSG00000099381.19_SETD1A
OG0000365	ENSAMXG00025035209.1_kmt2d	ENSG00000167548.18_KMT2D, ENSG00000288710.1
OG0000365	ENSAMXG00025000524.1_kmt2ca, ENSAMXG00025036803.1_kmt2cb	ENSG00000055609.21_KMT2C
OG0000366	ENSAMXG00025009554.1_RHOB	ENSG00000143878.10_RHOB
OG0000366	ENSAMXG00025036793.1_rhoab	ENSG00000067560.14_RHOA
OG0000367	ENSAMXG00025037372.1_IKZF4	ENSG00000123411.15_IKZF4
OG0000367	ENSAMXG00025041855.1_IKZF1	ENSG00000185811.21_IKZF1
OG0000367	ENSAMXG00025017659.1_IKZF2	ENSG00000030419.17_IKZF2
OG0000368	ENSAMXG00025031657.1_gpc1a	ENSG00000063660.9_GPC1
OG0000368	ENSAMXG00025044479.1_gpc6b, ENSAMXG00025021468.1	ENSG00000183098.11_GPC6
OG0000369	ENSAMXG00025043603.1_EBF1, ENSAMXG00025034003.1_ebf3a	ENSG00000164330.17_EBF1
OG0000369	ENSAMXG00025022296.1_ebf3a	ENSG00000088881.22_EBF4
OG0000369	ENSAMXG00025039712.1_EBF2	ENSG00000221818.9_EBF2
OG0000369	ENSAMXG00025022123.1_ebf3a	ENSG00000108001.16_EBF3
OG0000370	ENSAMXG00025020545.1_hnrnpa1a, ENSAMXG00025010505.1_hnrnpa1a	ENSG00000224578.5_HNRNPA1L3, ENSG00000135486.19_HNRNPA1, ENSG00000139675.13_HNRNPA1L2
OG0000370	ENSAMXG00025027149.1_HNRNPA3	ENSG00000122566.22_HNRNPA2B1, ENSG00000170144.22_HNRNPA3
OG0000371	ENSAMXG00025011833.1_zgc:175088	ENSG00000116661.11_FBXO2
OG0000371	ENSAMXG00025014918.1_si:dkey-147f3.4	ENSG00000132879.14_FBXO44, ENSG00000116663.11_FBXO6
OG0000372	ENSAMXG00025001580.1_TFAP2E	ENSG00000116819.9_TFAP2E
OG0000372	ENSAMXG00025003938.1_TFAP2A	ENSG00000137203.15_TFAP2A
OG0000372	ENSAMXG00025011804.1_TFAP2C	ENSG00000087510.7_TFAP2C
OG0000372	ENSAMXG00025001461.1_TFAP2B	ENSG00000008196.13_TFAP2B
OG0000373	ENSAMXG00025001879.1_ppp1cbl, ENSAMXG00025030868.1_PPP1CB, ENSAMXG00025038230.1_ppp1cbl	ENSG00000213639.11_PPP1CB
OG0000373	ENSAMXG00025027695.1_ppp1cab	ENSG00000172531.16_PPP1CA
OG0000374	ENSAMXG00025018055.1_MAP4K4, ENSAMXG00025039938.1_MAP4K4	ENSG00000071054.17_MAP4K4
OG0000374	ENSAMXG00025041115.1_MINK1	ENSG00000141503.17_MINK1
OG0000374	ENSAMXG00025004595.1_tnika, ENSAMXG00025031466.1_tnika	ENSG00000154310.17_TNIK
OG0000375	ENSAMXG00025006219.1_slc25a25b	ENSG00000148339.13_SLC25A25
OG0000375	ENSAMXG00025027368.1_slc25a23b, ENSAMXG00025041458.1	ENSG00000125648.15_SLC25A23
OG0000375	ENSAMXG00025017192.1_SLC25A24, ENSAMXG00025028567.1	ENSG00000284468.3_SLC25A24, ENSG00000085491.17_SLC25A24
OG0000376	ENSAMXG00025000626.1_ONECUT1	ENSG00000169856.9_ONECUT1
OG0000376	ENSAMXG00025019900.1, ENSAMXG00025020982.1_ONECUT3	ENSG00000205922.5_ONECUT3
OG0000376	ENSAMXG00025008427.1_ONECUT2	ENSG00000119547.6_ONECUT2
OG0000377	ENSAMXG00025033781.1_si:ch211-107n13.1	ENSG00000197245.6_FAM110D
OG0000377	ENSAMXG00025022241.1_FAM110C	ENSG00000184731.6_FAM110C
OG0000377	ENSAMXG00025015666.1_FAM110A, ENSAMXG00025017165.1_FAM110A	ENSG00000125898.13_FAM110A
OG0000377	ENSAMXG00025022452.1_FAM110B	ENSG00000169122.12_FAM110B
OG0000378	ENSAMXG00025044441.1_AGO2	ENSG00000123908.12_AGO2
OG0000378	ENSAMXG00025001927.1_AGO4	ENSG00000134698.11_AGO4
OG0000378	ENSAMXG00025033799.1_AGO1	ENSG00000092847.14_AGO1
OG0000378	ENSAMXG00025039940.1_ago3a, ENSAMXG00025004252.1_ago3b	ENSG00000126070.20_AGO3
OG0000379	ENSAMXG00025045129.1, ENSAMXG00025011400.1	ENSG00000089169.15_RPH3A
OG0000379	ENSAMXG00025019882.1_DOC2A, ENSAMXG00025017284.1_DOC2A	ENSG00000149927.18_DOC2A
OG0000379	ENSAMXG00025035062.1_DOC2B	ENSG00000272670.3_DOC2B, ENSG00000272636.5_DOC2B
OG0000380	ENSAMXG00025027165.1	ENSG00000164530.15_PI16
OG0000380	ENSAMXG00025005321.1_GLIPR1, ENSAMXG00025016854.1	ENSG00000139278.10_GLIPR1
OG0000381	ENSAMXG00025025926.1_shank2b, ENSAMXG00025031364.1_shank2a	ENSG00000162105.21_SHANK2
OG0000381	ENSAMXG00025000340.1_SHANK1, ENSAMXG00025024578.1_SHANK1	ENSG00000161681.17_SHANK1
OG0000381	ENSAMXG00025022359.1_APLN, ENSAMXG00025039171.1	ENSG00000283243.3, ENSG00000251322.11_SHANK3
OG0000382	ENSAMXG00025008742.1_MC4R, ENSAMXG00025019175.1_MC4R	ENSG00000166603.5_MC4R
OG0000382	ENSAMXG00025035714.1	ENSG00000124089.4_MC3R
OG0000382	ENSAMXG00025006532.1_mc5ra, ENSAMXG00025031482.1_mc5rb	ENSG00000176136.6_MC5R
OG0000383	ENSAMXG00025020389.1_cxcl8a	ENSG00000169429.12_CXCL8
OG0000383	ENSAMXG00025021891.1	ENSG00000081041.9_CXCL2, ENSG00000163734.4_CXCL3, ENSG00000163739.5_CXCL1, ENSG00000163735.7_CXCL5, ENSG00000124875.10_CXCL6
OG0000384	ENSAMXG00025025958.1_zgc:153012	ENSG00000166925.9_TSC22D4
OG0000384	ENSAMXG00025023880.1_TSC22D3	ENSG00000157514.18_TSC22D3
OG0000385	ENSAMXG00025013972.1_RSPO1	ENSG00000169218.14_RSPO1
OG0000385	ENSAMXG00025026828.1_RSPO2	ENSG00000147655.12_RSPO2
OG0000385	ENSAMXG00025032504.1_RSPO4	ENSG00000101282.9_RSPO4
OG0000386	ENSAMXG00025016014.1_LEF1	ENSG00000138795.10_LEF1
OG0000386	ENSAMXG00025011491.1_TCF7	ENSG00000081059.20_TCF7
OG0000386	ENSAMXG00025032512.1_tcf7l1b	ENSG00000152284.5_TCF7L1
OG0000386	ENSAMXG00025007081.1_TCF7L2	ENSG00000148737.18_TCF7L2
OG0000390	ENSAMXG00025021101.1_EEF1A2	ENSG00000101210.14_EEF1A2
OG0000390	ENSAMXG00025037498.1, ENSAMXG00025031551.1_EEF1A1	ENSG00000156508.19_EEF1A1
OG0000391	ENSAMXG00025019597.1_ITGA8	ENSG00000077943.8_ITGA8
OG0000391	ENSAMXG00025033045.1_ITGAV	ENSG00000138448.13_ITGAV
OG0000391	ENSAMXG00025008012.1_ITGA5	ENSG00000161638.11_ITGA5
OG0000391	ENSAMXG00025023950.1_ITGA2B	ENSG00000005961.19_ITGA2B
OG0000392	ENSAMXG00025022760.1_DLC1	ENSG00000164741.15_DLC1, ENSG00000288673.1
OG0000392	ENSAMXG00025034658.1_STARD8	ENSG00000130052.14_STARD8
OG0000392	ENSAMXG00025032182.1, ENSAMXG00025019704.1_stard13b	ENSG00000133121.21_STARD13
OG0000393	ENSAMXG00025039886.1_sowahaa, ENSAMXG00025003797.1_sowahab	ENSG00000198944.6_SOWAHA
OG0000393	ENSAMXG00025019123.1_SOWAHD	ENSG00000187808.5_SOWAHD
OG0000393	ENSAMXG00025005074.1_SOWAHC, ENSAMXG00025016021.1	ENSG00000198142.5_SOWAHC
OG0000394	ENSAMXG00025042619.1_RORB	ENSG00000198963.11_RORB
OG0000394	ENSAMXG00025045190.1_roraa	ENSG00000069667.16_RORA
OG0000394	ENSAMXG00025009653.1	ENSG00000143365.20_RORC
OG0000395	ENSAMXG00025040867.1_LRRC3, ENSAMXG00025023591.1_LRRC3	ENSG00000160233.8_LRRC3
OG0000395	ENSAMXG00025012069.1_LRRC3B	ENSG00000179796.13_LRRC3B
OG0000395	ENSAMXG00025027824.1, ENSAMXG00025013392.1_lrrc3ca	ENSG00000204913.7_LRRC3C
OG0000396	ENSAMXG00025046107.1_CLK1, ENSAMXG00025024217.1_clk4a	ENSG00000013441.17_CLK1, ENSG00000113240.14_CLK4
OG0000396	ENSAMXG00025019999.1_clk2a, ENSAMXG00025020913.1_clk2a	ENSG00000261893.5_CLK2, ENSG00000176444.19_CLK2
OG0000397	ENSAMXG00025025153.1_olfm2a, ENSAMXG00025004248.1_olfm2b	ENSG00000105088.9_OLFM2
OG0000397	ENSAMXG00025009839.1_olfm3b, ENSAMXG00025001934.1_olfm3a	ENSG00000118733.17_OLFM3
OG0000397	ENSAMXG00025026359.1_olfm1a, ENSAMXG00025025460.1_olfm1b	ENSG00000130558.20_OLFM1
OG0000398	ENSAMXG00025025281.1	ENSG00000134389.11_CFHR5, ENSG00000244414.8_CFHR1, ENSG00000080910.14_CFHR2, ENSG00000289697.1, ENSG00000134365.15_CFHR4, ENSG00000116785.15_CFHR3, ENSG00000000971.17_CFH
OG0000399	ENSAMXG00025018208.1	ENSG00000104783.15_KCNN4
OG0000399	ENSAMXG00025042511.1_KCNN3	ENSG00000143603.19_KCNN3
OG0000399	ENSAMXG00025024727.1	ENSG00000105642.16_KCNN1
OG0000399	ENSAMXG00025042838.1	ENSG00000080709.17_KCNN2
OG0000400	ENSAMXG00025004635.1_RBMS3, ENSAMXG00025008476.1_RBMS3, ENSAMXG00025044860.1_RBMS3	ENSG00000144642.22_RBMS3
OG0000400	ENSAMXG00025017250.1_rbms1a, ENSAMXG00025037247.1_RBMS1	ENSG00000153250.21_RBMS1
OG0000400	ENSAMXG00025032911.1_rbms2a, ENSAMXG00025007523.1_rbms2b	ENSG00000076067.13_RBMS2
OG0000401	ENSAMXG00025027688.1_MXD1	ENSG00000059728.11_MXD1
OG0000401	ENSAMXG00025032410.1_MXI1	ENSG00000119950.21_MXI1
OG0000401	ENSAMXG00025001217.1_MXD3	ENSG00000213347.11_MXD3
OG0000401	ENSAMXG00025008308.1	ENSG00000123933.17_MXD4
OG0000402	ENSAMXG00025018978.1_antxr2b, ENSAMXG00025019901.1_antxr2a	ENSG00000163297.18_ANTXR2
OG0000402	ENSAMXG00025036898.1_antxr1b, ENSAMXG00025025816.1_antxr1a	ENSG00000169604.21_ANTXR1
OG0000403	ENSAMXG00025020460.1_VDAC3, ENSAMXG00025044571.1	ENSG00000078668.14_VDAC3
OG0000403	ENSAMXG00025004575.1_VDAC2, ENSAMXG00025020937.1_VDAC2	ENSG00000165637.14_VDAC2
OG0000403	ENSAMXG00025020386.1_vdac1	ENSG00000213585.11_VDAC1
OG0000404	ENSAMXG00025025363.1_aldh3b1	ENSG00000006534.17_ALDH3B1, ENSG00000132746.16_ALDH3B2
OG0000404	ENSAMXG00025039132.1_ALDH3A1, ENSAMXG00025032680.1_aldh3a2b, ENSAMXG00025039244.1_ALDH3A1	ENSG00000108602.18_ALDH3A1, ENSG00000072210.19_ALDH3A2
OG0000406	ENSAMXG00025041454.1_PTPRH	ENSG00000211899.10_IGHM, ENSG00000282657.3_IGHM
OG0000409	ENSAMXG00025000120.1_SLC6A20, ENSAMXG00025008098.1_SLC6A20	ENSG00000163817.17_SLC6A20
OG0000409	ENSAMXG00025002702.1_SLC6A18, ENSAMXG00025029509.1_SLC6A18	ENSG00000164363.10_SLC6A18
OG0000409	ENSAMXG00025032965.1_slc6a19a.1, ENSAMXG00025002601.1_slc6a19b, ENSAMXG00025003657.1_slc6a19a.1	ENSG00000174358.16_SLC6A19
OG0000410	ENSAMXG00025016723.1_ATP2A3	ENSG00000074370.18_ATP2A3
OG0000410	ENSAMXG00025045232.1, ENSAMXG00025020639.1_ATP2A1	ENSG00000174437.18_ATP2A2
OG0000410	ENSAMXG00025028034.1_atp2a1l, ENSAMXG00025022484.1_ATP2A1	ENSG00000196296.14_ATP2A1
OG0000411	ENSAMXG00025021308.1, ENSAMXG00025021574.1, ENSAMXG00025022285.1, ENSAMXG00025022079.1_ALOX15B, ENSAMXG00025034802.1, ENSAMXG00025027823.1, ENSAMXG00025028102.1, ENSAMXG00025027901.1, ENSAMXG00025028068.1, ENSAMXG00025027955.1_si:dkey-17e16.9, ENSAMXG00025034799.1, ENSAMXG00025027903.1, ENSAMXG00025034807.1_HECTD2, ENSAMXG00025022133.1_ALOX5	ENSG00000179593.16_ALOX15B, ENSG00000179477.11_ALOX12B, ENSG00000179148.10_ALOXE3
OG0000412	ENSAMXG00025028501.1_PIK3R1	ENSG00000145675.16_PIK3R1
OG0000412	ENSAMXG00025022784.1_pik3r3b	ENSG00000278139.1_P3R3URF-PIK3R3, ENSG00000117461.15_PIK3R3
OG0000413	ENSAMXG00025014831.1_GPM6B	ENSG00000046653.15_GPM6B
OG0000413	ENSAMXG00025036060.1_plp1b, ENSAMXG00025031280.1_plp1a	ENSG00000123560.14_PLP1
OG0000413	ENSAMXG00025010832.1_gpm6aa, ENSAMXG00025009895.1	ENSG00000150625.17_GPM6A
OG0000414	ENSAMXG00025006850.1_gabrb2a, ENSAMXG00025028170.1_gabrb2a	ENSG00000145864.14_GABRB2
OG0000414	ENSAMXG00025017958.1_GABRB1	ENSG00000163288.14_GABRB1
OG0000414	ENSAMXG00025046219.1_GABRB3	ENSG00000166206.16_GABRB3
OG0000415	ENSAMXG00025021179.1_mical3b, ENSAMXG00025038529.1_mical3a	ENSG00000243156.9_MICAL3
OG0000415	ENSAMXG00025035241.1_mical2a	ENSG00000133816.19_MICAL2
OG0000415	ENSAMXG00025008524.1_MICAL1	ENSG00000135596.18_MICAL1
OG0000417	ENSAMXG00025016107.1_syngr2b, ENSAMXG00025023459.1_SYNGR2	ENSG00000108639.8_SYNGR2
OG0000417	ENSAMXG00025023943.1_syngr1a	ENSG00000100321.15_SYNGR1
OG0000419	ENSAMXG00025018583.1_gprc5bb	ENSG00000013588.9_GPRC5A, ENSG00000111291.9_GPRC5D
OG0000419	ENSAMXG00025033853.1_gprc5bb, ENSAMXG00025023488.1_gprc5ba	ENSG00000167191.12_GPRC5B
OG0000419	ENSAMXG00025008937.1, ENSAMXG00025036749.1_GPRC5C	ENSG00000170412.18_GPRC5C
OG0000420	ENSAMXG00025033338.1_cers4a, ENSAMXG00025035915.1_cers4a	ENSG00000090661.12_CERS4
OG0000420	ENSAMXG00025042611.1_cers2b, ENSAMXG00025024433.1_cers2a	ENSG00000143418.20_CERS2
OG0000421	ENSAMXG00025025046.1_celf5a	ENSG00000161082.13_CELF5
OG0000421	ENSAMXG00025010086.1_CELF4	ENSG00000101489.20_CELF4
OG0000421	ENSAMXG00025002316.1_Celf6	ENSG00000273025.1, ENSG00000140488.16_CELF6
OG0000421	ENSAMXG00025024518.1_celf3a, ENSAMXG00025042474.1	ENSG00000159409.15_CELF3
OG0000422	ENSAMXG00025035074.1_KCNJ14	ENSG00000182324.7_KCNJ14
OG0000422	ENSAMXG00025009360.1_kcnj2b, ENSAMXG00025036672.1_kcnj2a	ENSG00000123700.5_KCNJ2
OG0000422	ENSAMXG00025030806.1_KCNJ4, ENSAMXG00025018500.1_kcnj12b, ENSAMXG00025002205.1_kcnj12a	ENSG00000260458.3_KCNJ18, ENSG00000184185.10_KCNJ12
OG0000423	ENSAMXG00025038355.1_adgrl3.1, ENSAMXG00025035425.1_ADGRL3	ENSG00000150471.17_ADGRL3
OG0000423	ENSAMXG00025039729.1_adgrl1a, ENSAMXG00025034044.1_adgrl1a	ENSG00000288324.1_ADGRL1, ENSG00000072071.17_ADGRL1
OG0000423	ENSAMXG00025031862.1_adgrl2b.1, ENSAMXG00025039826.1_adgrl2a	ENSG00000117114.21_ADGRL2
OG0000424	ENSAMXG00025020984.1_HDGFL2	ENSG00000167674.15_HDGFL2
OG0000424	ENSAMXG00025008350.1_PSIP1	ENSG00000164985.15_PSIP1
OG0000424	ENSAMXG00025006772.1_HDGFL3	ENSG00000166503.9_HDGFL3
OG0000425	ENSAMXG00025028379.1_tmsb5, ENSAMXG00025025061.1_tmsb1	ENSG00000158427.15_TMSB15B, ENSG00000158164.7_TMSB15A
OG0000425	ENSAMXG00025013909.1, ENSAMXG00025044350.1_tmsb4x	ENSG00000205542.11_TMSB4X, ENSG00000154620.6_TMSB4Y
OG0000426	ENSAMXG00025028296.1_ALPL	ENSG00000162551.14_ALPL
OG0000426	ENSAMXG00025025874.1_alpi.2	ENSG00000163286.9_ALPG, ENSG00000163283.7_ALPP, ENSG00000163295.5_ALPI
OG0000429	ENSAMXG00025039130.1_si:ch73-90p23.1, ENSAMXG00025039133.1_si:ch73-90p23.1, ENSAMXG00025039135.1_si:dkey-211g8.6, ENSAMXG00025027219.1, ENSAMXG00025024632.1_si:dkey-211g8.6	ENSG00000126262.5_FFAR2
OG0000429	ENSAMXG00025004664.1_si:ch211-231m23.4, ENSAMXG00025004661.1_si:ch211-231m23.4	ENSG00000185897.7_FFAR3, ENSG00000126251.7_GPR42
OG0000430	ENSAMXG00025018769.1_rxrgb	ENSG00000143171.13_RXRG
OG0000430	ENSAMXG00025023454.1_WEE2, ENSAMXG00025010056.1_RXRB	ENSG00000231321.9_RXRB, ENSG00000235712.10_RXRB, ENSG00000227322.11_RXRB, ENSG00000228333.9_RXRB, ENSG00000206289.11_RXRB, ENSG00000204231.11_RXRB
OG0000430	ENSAMXG00025038357.1_rxrab, ENSAMXG00025018812.1_rxraa	ENSG00000186350.12_RXRA
OG0000431	ENSAMXG00025045609.1_BNIP2	ENSG00000140299.14_BNIP2
OG0000431	ENSAMXG00025027719.1_atcaya, ENSAMXG00025032289.1_atcayb	ENSG00000167654.18_ATCAY
OG0000432	ENSAMXG00025008480.1_RTN3	ENSG00000133318.14_RTN3
OG0000432	ENSAMXG00025017843.1	ENSG00000115310.19_RTN4
OG0000432	ENSAMXG00025022386.1_RTN1, ENSAMXG00025032603.1_RTN1	ENSG00000139970.18_RTN1
OG0000433	ENSAMXG00025025428.1_srsf5b	ENSG00000100650.16_SRSF5
OG0000433	ENSAMXG00025034544.1_SRSF6, ENSAMXG00025011247.1	ENSG00000124193.16_SRSF6
OG0000433	ENSAMXG00025011650.1_srsf6b	ENSG00000116350.18_SRSF4
OG0000434	ENSAMXG00025025763.1_taok3b, ENSAMXG00025024878.1_taok3a	ENSG00000135090.14_TAOK3
OG0000434	ENSAMXG00025026013.1_taok2a, ENSAMXG00025036056.1_TAOK2	ENSG00000149930.18_TAOK2
OG0000434	ENSAMXG00025031330.1_taok1a, ENSAMXG00025022145.1_taok1b	ENSG00000160551.12_TAOK1
OG0000435	ENSAMXG00025021259.1_nrxn1b, ENSAMXG00025016016.1	ENSG00000179915.25_NRXN1
OG0000435	ENSAMXG00025036518.1_NRXN2, ENSAMXG00025044298.1_NRXN2	ENSG00000110076.21_NRXN2
OG0000435	ENSAMXG00025013201.1, ENSAMXG00025027114.1_nrxn3b	ENSG00000021645.20_NRXN3
OG0000436	ENSAMXG00025038005.1_ezra	ENSG00000092820.19_EZR
OG0000436	ENSAMXG00025020266.1_msnb, ENSAMXG00025031415.1_msna	ENSG00000147065.18_MSN
OG0000436	ENSAMXG00025032582.1_msna	ENSG00000137710.17_RDX
OG0000437	ENSAMXG00025032854.1_ldhbb, ENSAMXG00025036345.1	ENSG00000285854.1, ENSG00000111716.14_LDHB
OG0000437	ENSAMXG00025007517.1_ldha	ENSG00000288299.1_LDHA, ENSG00000134333.15_LDHA, ENSG00000166796.12_LDHC, ENSG00000166800.11_LDHAL6A, ENSG00000171989.6_LDHAL6B
OG0000438	ENSAMXG00025008517.1_SALL4	ENSG00000101115.13_SALL4
OG0000438	ENSAMXG00025012065.1_sall3a, ENSAMXG00025011533.1_sall3a	ENSG00000263310.5_SALL3, ENSG00000277015.4_SALL3, ENSG00000256463.10_SALL3
OG0000438	ENSAMXG00025022520.1_sall1b, ENSAMXG00025017453.1_sall1a	ENSG00000103449.13_SALL1
OG0000439	ENSAMXG00025020121.1	ENSG00000007866.22_TEAD3
OG0000439	ENSAMXG00025025646.1_TEAD4	ENSG00000197905.10_TEAD4
OG0000439	ENSAMXG00025021155.1_tead1a, ENSAMXG00025025361.1_tead1b	ENSG00000187079.20_TEAD1
OG0000441	ENSAMXG00025002605.1_ttyh3a	ENSG00000136295.16_TTYH3
OG0000441	ENSAMXG00025017464.1_TTYH1	ENSG00000276537.4_TTYH1, ENSG00000276887.4_TTYH1, ENSG00000275650.4_TTYH1, ENSG00000167614.14_TTYH1
OG0000441	ENSAMXG00025019719.1_ttyh2l, ENSAMXG00025003713.1_TTYH2	ENSG00000141540.11_TTYH2
OG0000442	ENSAMXG00025035691.1_pip5k1ab, ENSAMXG00025003203.1_PIP5K1A	ENSG00000143398.20_PIP5K1A
OG0000442	ENSAMXG00025045961.1_pip5k1ba, ENSAMXG00025045192.1_pip5k1bb	ENSG00000107242.20_PIP5K1B
OG0000442	ENSAMXG00025022690.1_pip5k1cb, ENSAMXG00025029546.1_pip5k1ca	ENSG00000186111.11_PIP5K1C
OG0000443	ENSAMXG00025008437.1_STX1A	ENSG00000106089.12_STX1A
OG0000443	ENSAMXG00025043975.1_STX4	ENSG00000103496.15_STX4
OG0000443	ENSAMXG00025039969.1_stx2b	ENSG00000111450.15_STX2
OG0000443	ENSAMXG00025004170.1_STX1B	ENSG00000099365.11_STX1B
OG0000444	ENSAMXG00025017009.1_emp3b, ENSAMXG00025032630.1_EMP3	ENSG00000142227.11_EMP3
OG0000444	ENSAMXG00025018593.1_EMP1, ENSAMXG00025035975.1_EMP1, ENSAMXG00025025473.1_EMP2	ENSG00000213853.10_EMP2
OG0000446	ENSAMXG00025046233.1_pfkla, ENSAMXG00025017877.1_pfklb	ENSG00000141959.17_PFKL
OG0000446	ENSAMXG00025035400.1_pfkmb, ENSAMXG00025037829.1_pfkmb	ENSG00000152556.17_PFKM
OG0000446	ENSAMXG00025035990.1_pfkpb, ENSAMXG00025036231.1_pfkpa	ENSG00000067057.19_PFKP
OG0000447	ENSAMXG00025008691.1_KCNH7, ENSAMXG00025028078.1_KCNH7	ENSG00000184611.13_KCNH7
OG0000447	ENSAMXG00025033712.1, ENSAMXG00025014218.1_kcnh6a	ENSG00000173826.15_KCNH6
OG0000447	ENSAMXG00025042852.1_kcnh2a, ENSAMXG00025044701.1_KCNH2	ENSG00000055118.17_KCNH2
OG0000449	ENSAMXG00025025191.1_ABCC2, ENSAMXG00025040146.1_ABCC2	ENSG00000023839.12_ABCC2
OG0000449	ENSAMXG00025038009.1_abcc3	ENSG00000108846.16_ABCC3
OG0000449	ENSAMXG00025030841.1_ABCC1	ENSG00000278183.4_ABCC1, ENSG00000103222.20_ABCC1
OG0000451	ENSAMXG00025000418.1, ENSAMXG00025003825.1_zmp:0000001082, ENSAMXG00025005802.1_zmp:0000001082	ENSG00000005844.19_ITGAL
OG0000452	ENSAMXG00025002649.1_KCNAB3, ENSAMXG00025033881.1_KCNAB3	ENSG00000170049.10_KCNAB3
OG0000452	ENSAMXG00025017557.1_kcnab2b, ENSAMXG00025030862.1_kcnab2a	ENSG00000069424.16_KCNAB2
OG0000452	ENSAMXG00025009874.1_kcnab1a	ENSG00000169282.18_KCNAB1
OG0000453	ENSAMXG00025033798.1, ENSAMXG00025033864.1	ENSG00000166086.13_JAM3
OG0000453	ENSAMXG00025013670.1_f11r.1	ENSG00000158769.18_F11R
OG0000453	ENSAMXG00025032658.1_jam2b, ENSAMXG00025024641.1_jam2a	ENSG00000154721.15_JAM2
OG0000454	ENSAMXG00025041078.1_dip2bb, ENSAMXG00025039401.1	ENSG00000066084.13_DIP2B
OG0000454	ENSAMXG00025033399.1_DIP2A	ENSG00000160305.18_DIP2A
OG0000454	ENSAMXG00025010851.1_DIP2C	ENSG00000151240.17_DIP2C
OG0000455	ENSAMXG00025033067.1	ENSG00000147488.13_ST18
OG0000455	ENSAMXG00025032159.1_myt1a, ENSAMXG00025011610.1_myt1b	ENSG00000276876.4_MYT1, ENSG00000196132.14_MYT1, ENSG00000275018.6
OG0000455	ENSAMXG00025031359.1_myt1la, ENSAMXG00025007161.1_MYT1L	ENSG00000186487.21_MYT1L
OG0000456	ENSAMXG00025018697.1_tcf3a, ENSAMXG00025029398.1_tcf3b	ENSG00000071564.19_TCF3
OG0000456	ENSAMXG00025021193.1_TCF12, ENSAMXG00025011602.1_TCF12	ENSG00000140262.18_TCF12
OG0000456	ENSAMXG00025009417.1	ENSG00000196628.20_TCF4
OG0000457	ENSAMXG00025007287.1_MBL2, ENSAMXG00025007461.1_MBL2	ENSG00000122852.15_SFTPA1, ENSG00000185303.17_SFTPA2, ENSG00000133661.17_SFTPD, ENSG00000165471.7_MBL2
OG0000458	ENSAMXG00025033240.1_cacna1aa, ENSAMXG00025036327.1_slc9a3.2	ENSG00000141837.22_CACNA1A
OG0000458	ENSAMXG00025019759.1, ENSAMXG00025036818.1	ENSG00000198216.14_CACNA1E
OG0000458	ENSAMXG00025019210.1_GRIK2, ENSAMXG00025033281.1	ENSG00000148408.14_CACNA1B
OG0000459	ENSAMXG00025021391.1_LRFN1	ENSG00000128011.5_LRFN1
OG0000459	ENSAMXG00025045840.1_lrfn4a, ENSAMXG00025033110.1_lrfn4b	ENSG00000173621.9_LRFN4
OG0000459	ENSAMXG00025024887.1_si:cabz01090165.1, ENSAMXG00025017098.1_zgc:172282	ENSG00000126243.9_LRFN3
OG0000460	ENSAMXG00025025788.1_fgf12b, ENSAMXG00025041207.1_fgf12a	ENSG00000114279.15_FGF12
OG0000460	ENSAMXG00025043271.1_FGF14, ENSAMXG00025035796.1	ENSG00000102466.17_FGF14
OG0000460	ENSAMXG00025035239.1_fgf13b, ENSAMXG00025028927.1_FGF13	ENSG00000129682.16_FGF13
OG0000461	ENSAMXG00025034583.1_dnah9l	ENSG00000105877.19_DNAH11
OG0000461	ENSAMXG00025035441.1_DNAH9	ENSG00000007174.18_DNAH9
OG0000465	ENSAMXG00025001244.1_flrt2, ENSAMXG00025013175.1_flrt2	ENSG00000185070.12_FLRT2
OG0000465	ENSAMXG00025034782.1_FLRT1, ENSAMXG00025012098.1_flrt1b	ENSG00000126500.4_FLRT1
OG0000465	ENSAMXG00025033919.1_FLRT3	ENSG00000125848.10_FLRT3
OG0000466	ENSAMXG00025011344.1_epb41a	ENSG00000159023.23_EPB41
OG0000466	ENSAMXG00025008268.1_EPB41L2	ENSG00000079819.20_EPB41L2
OG0000466	ENSAMXG00025031672.1_si:dkey-178k16.1, ENSAMXG00025020478.1_EPB41L1, ENSAMXG00025016271.1_epb41l3b, ENSAMXG00025042793.1_epb41l3a	ENSG00000082397.18_EPB41L3
OG0000467	ENSAMXG00025032001.1_xkr6b	ENSG00000171044.11_XKR6
OG0000467	ENSAMXG00025028548.1_XKR7, ENSAMXG00025028144.1_XKR7	ENSG00000260903.3_XKR7
OG0000467	ENSAMXG00025003525.1_XKR4	ENSG00000206579.9_XKR4
OG0000468	ENSAMXG00025037618.1_ywhaqb, ENSAMXG00025033236.1_ywhaqa	ENSG00000134308.14_YWHAQ
OG0000468	ENSAMXG00025033614.1_ywhag1, ENSAMXG00025029492.1	ENSG00000166913.13_YWHAB
OG0000468	ENSAMXG00025005630.1_YWHAZ, ENSAMXG00025017499.1_ywhabl	ENSG00000164924.18_YWHAZ
OG0000469	ENSAMXG00025039258.1_ppp3cca, ENSAMXG00025045170.1_ppp3ccb	ENSG00000120910.15_PPP3CC
OG0000469	ENSAMXG00025025875.1_PPP3CA	ENSG00000138814.17_PPP3CA
OG0000470	ENSAMXG00025019113.1, ENSAMXG00025034548.1, ENSAMXG00025032637.1, ENSAMXG00025045626.1_si:ch211-255f4.7, ENSAMXG00025004632.1_si:ch211-255f4.7, ENSAMXG00025036777.1_si:ch211-255f4.7, ENSAMXG00025003670.1_RGS11, ENSAMXG00025006926.1_si:ch211-255f4.7, ENSAMXG00025034690.1, ENSAMXG00025024817.1, ENSAMXG00025019068.1	ENSG00000137338.6_PGBD1, ENSG00000185220.12_PGBD2
OG0000472	ENSAMXG00025007718.1_lrrn3a, ENSAMXG00025032401.1_lrrn3b	ENSG00000173114.13_LRRN3
OG0000472	ENSAMXG00025036089.1_LRRN2	ENSG00000170382.12_LRRN2
OG0000473	ENSAMXG00025025561.1_TJP3	ENSG00000105289.15_TJP3
OG0000473	ENSAMXG00025045207.1_tjp2b, ENSAMXG00025042636.1_tjp2a	ENSG00000119139.21_TJP2, ENSG00000285130.2
OG0000474	ENSAMXG00025012796.1, ENSAMXG00025013186.1_prf1.2, ENSAMXG00025030795.1_prf1.1, ENSAMXG00025030783.1_prf1.9, ENSAMXG00025015055.1, ENSAMXG00025016392.1_ANGPT4, ENSAMXG00025011807.1_prf1.5	ENSG00000180644.8_PRF1
OG0000475	ENSAMXG00025020208.1_SLC2A4	ENSG00000288174.1_SLC2A4, ENSG00000181856.15_SLC2A4
OG0000475	ENSAMXG00025024053.1_slc2a3a, ENSAMXG00025021823.1_slc2a3b	ENSG00000173262.12_SLC2A14, ENSG00000059804.16_SLC2A3
OG0000475	ENSAMXG00025019057.1_slc2a1b, ENSAMXG00025044436.1_slc2a1a	ENSG00000117394.24_SLC2A1
OG0000476	ENSAMXG00025024823.1_PLIN2	ENSG00000147872.10_PLIN2
OG0000477	ENSAMXG00025024682.1_POU4F1	ENSG00000152192.8_POU4F1
OG0000478	ENSAMXG00025034308.1_AGAP2, ENSAMXG00025030955.1_AGAP2	ENSG00000135439.12_AGAP2
OG0000478	ENSAMXG00025033225.1_AGAP3	ENSG00000133612.19_AGAP3
OG0000478	ENSAMXG00025038631.1_AGAP1	ENSG00000172650.15_AGAP5, ENSG00000204172.12_AGAP9, ENSG00000188234.15_AGAP4, ENSG00000204149.16_AGAP6, ENSG00000157985.20_AGAP1
OG0000479	ENSAMXG00025038131.1_cnn1a, ENSAMXG00025033195.1_cnn1b	ENSG00000130176.8_CNN1
OG0000480	ENSAMXG00025027135.1_LMNA	ENSG00000160789.24_LMNA
OG0000480	ENSAMXG00025044132.1_LMNB1	ENSG00000113368.12_LMNB1
OG0000480	ENSAMXG00025042334.1_LMNB2	ENSG00000176619.13_LMNB2
OG0000481	ENSAMXG00025031630.1_MEF2D	ENSG00000116604.19_MEF2D
OG0000481	ENSAMXG00025026766.1_mef2ca, ENSAMXG00025018638.1_MEF2C	ENSG00000081189.17_MEF2C
OG0000482	ENSAMXG00025001817.1_TNFAIP8L3	ENSG00000183578.8_TNFAIP8L3
OG0000482	ENSAMXG00025035534.1, ENSAMXG00025003660.1_tnfaip8l2a, ENSAMXG00025002400.1	ENSG00000163154.6_TNFAIP8L2
OG0000482	ENSAMXG00025026521.1_TNFAIP8L1	ENSG00000185361.9_TNFAIP8L1
OG0000483	ENSAMXG00025008522.1_TACR2	ENSG00000075073.16_TACR2
OG0000483	ENSAMXG00025027523.1_tacr1b, ENSAMXG00025043045.1_tacr1a	ENSG00000115353.11_TACR1
OG0000483	ENSAMXG00025032931.1_TACR2, ENSAMXG00025042596.1_tacr3a, ENSAMXG00025039570.1_TACR3	ENSG00000169836.5_TACR3
OG0000484	ENSAMXG00025020578.1_CST3	ENSG00000125815.9_CST8, ENSG00000170367.5_CST5, ENSG00000170369.4_CST2, ENSG00000170373.9_CST1, ENSG00000101441.5_CST4, ENSG00000101439.9_CST3
OG0000485	ENSAMXG00025033068.1_HKDC1	ENSG00000156510.13_HKDC1
OG0000485	ENSAMXG00025028134.1_HK2	ENSG00000159399.10_HK2
OG0000486	ENSAMXG00025040223.1_SLC23A3	ENSG00000280537.2, ENSG00000213901.11_SLC23A3
OG0000486	ENSAMXG00025017888.1_SLC23A1	ENSG00000170482.17_SLC23A1
OG0000487	ENSAMXG00025044491.1_HNRNPD	ENSG00000138668.20_HNRNPD
OG0000487	ENSAMXG00025044492.1_HNRNPDL	ENSG00000152795.18_HNRNPDL
OG0000487	ENSAMXG00025027828.1_hnrnpabb, ENSAMXG00025024969.1_hnrnpaba	ENSG00000197451.12_HNRNPAB
OG0000488	ENSAMXG00025039099.1_ATP13A3	ENSG00000133657.17_ATP13A3
OG0000488	ENSAMXG00025031500.1_ATP13A2	ENSG00000187527.12_ATP13A5, ENSG00000127249.15_ATP13A4, ENSG00000159363.19_ATP13A2
OG0000492	ENSAMXG00025033943.1_dnm2a, ENSAMXG00025041170.1_dnm2a	ENSG00000079805.19_DNM2
OG0000492	ENSAMXG00025006806.1_dnm3a, ENSAMXG00025005075.1	ENSG00000197959.15_DNM3
OG0000492	ENSAMXG00025000355.1_dnm1a, ENSAMXG00025029206.1_dnm1a	ENSG00000106976.22_DNM1
OG0000494	ENSAMXG00025023367.1_REM1	ENSG00000088320.4_REM1
OG0000494	ENSAMXG00025007959.1_GEM	ENSG00000164949.8_GEM
OG0000494	ENSAMXG00025025018.1_RRAD	ENSG00000166592.12_RRAD
OG0000495	ENSAMXG00025020155.1_sv2ca, ENSAMXG00025021763.1_SV2C	ENSG00000122012.14_SV2C
OG0000495	ENSAMXG00025045183.1_sv2ba, ENSAMXG00025000341.1_sv2bb	ENSG00000185518.12_SV2B
OG0000495	ENSAMXG00025021352.1_SV2A	ENSG00000159164.10_SV2A
OG0000496	ENSAMXG00025023310.1_DTX2	ENSG00000091073.20_DTX2, ENSG00000282379.1_DTX2
OG0000496	ENSAMXG00025036265.1_dtx4b, ENSAMXG00025021584.1_dtx4a	ENSG00000110042.8_DTX4
OG0000496	ENSAMXG00025008203.1_DTX1	ENSG00000135144.8_DTX1
OG0000497	ENSAMXG00025024963.1_TRPV1	ENSG00000196689.13_TRPV1, ENSG00000187688.15_TRPV2
OG0000497	ENSAMXG00025021215.1_TRPV4	ENSG00000167723.15_TRPV3, ENSG00000111199.12_TRPV4
OG0000498	ENSAMXG00025015445.1_efnb3a, ENSAMXG00025038606.1_efnb3b	ENSG00000108947.5_EFNB3
OG0000498	ENSAMXG00025011862.1_efnb2b, ENSAMXG00025017806.1_efnb2b, ENSAMXG00025002428.1_efnb2a	ENSG00000125266.8_EFNB2
OG0000498	ENSAMXG00025034721.1_EFNB1, ENSAMXG00025027559.1_EFNB1	ENSG00000090776.6_EFNB1
OG0000499	ENSAMXG00025042244.1_foxd3	ENSG00000187140.6_FOXD3
OG0000499	ENSAMXG00025044167.1_foxd1	ENSG00000251493.5_FOXD1
OG0000499	ENSAMXG00025045687.1_FOXD2	ENSG00000186564.6_FOXD2
OG0000500	ENSAMXG00025025151.1_AKR1D1, ENSAMXG00025003851.1	ENSG00000122787.15_AKR1D1, ENSG00000264006.9_AKR1C8, ENSG00000198610.11_AKR1C4, ENSG00000196139.14_AKR1C3, ENSG00000187134.14_AKR1C1, ENSG00000151632.18_AKR1C2
OG0000501	ENSAMXG00025023460.1_lrrc4.1, ENSAMXG00025019069.1_lrrc4.2	ENSG00000128594.8_LRRC4
OG0000501	ENSAMXG00025000336.1_lrrc4bb, ENSAMXG00025021572.1_lrrc4ba	ENSG00000131409.13_LRRC4B
OG0000501	ENSAMXG00025032771.1_lrrc4cb, ENSAMXG00025007660.1_lrrc4ca	ENSG00000148948.8_LRRC4C
OG0000502	ENSAMXG00025045890.1_PDZRN4, ENSAMXG00025011181.1_PDZRN4	ENSG00000165966.16_PDZRN4
OG0000502	ENSAMXG00025011900.1_PDZD4, ENSAMXG00025000057.1_PDZD4	ENSG00000067840.13_PDZD4
OG0000502	ENSAMXG00025012729.1_pdzrn3a, ENSAMXG00025005922.1_pdzrn3b	ENSG00000121440.15_PDZRN3
OG0000503	ENSAMXG00025019720.1_CPNE9, ENSAMXG00025024661.1_CPNE9	ENSG00000144550.14_CPNE9
OG0000503	ENSAMXG00025034113.1_CPNE8, ENSAMXG00025038544.1_CPNE8	ENSG00000139117.14_CPNE8
OG0000503	ENSAMXG00025024015.1, ENSAMXG00025031166.1_cpne5b	ENSG00000124772.12_CPNE5
OG0000504	ENSAMXG00025019663.1_LITAF, ENSAMXG00025003903.1, ENSAMXG00025003915.1	ENSG00000283516.2_LITAFD
OG0000504	ENSAMXG00025001900.1_LITAF	ENSG00000189067.14_LITAF
OG0000505	ENSAMXG00025002881.1, ENSAMXG00025022142.1_MCOLN3	ENSG00000055732.13_MCOLN3
OG0000505	ENSAMXG00025018893.1, ENSAMXG00025028042.1_MCOLN2	ENSG00000153898.13_MCOLN2
OG0000505	ENSAMXG00025004260.1, ENSAMXG00025022479.1	ENSG00000090674.16_MCOLN1
OG0000506	ENSAMXG00025033380.1_NME4	ENSG00000103202.13_NME4
OG0000506	ENSAMXG00025020213.1_NME3	ENSG00000103024.8_NME3
OG0000506	ENSAMXG00025005738.1_NME2, ENSAMXG00025029227.1	ENSG00000239672.8_NME1, ENSG00000243678.12_NME2, ENSG00000011052.21_NME1-NME2
OG0000507	ENSAMXG00025038015.1_ptp4a3b, ENSAMXG00025020623.1_ptp4a3a	ENSG00000275575.4_PTP4A3, ENSG00000184489.13_PTP4A3
OG0000507	ENSAMXG00025020404.1	ENSG00000112245.13_PTP4A1
OG0000507	ENSAMXG00025023024.1_ptp4a2a, ENSAMXG00025019974.1_ptp4a2b	ENSG00000184007.22_PTP4A2
OG0000508	ENSAMXG00025008419.1_TSHZ2	ENSG00000182463.16_TSHZ2
OG0000508	ENSAMXG00025017777.1_TSHZ1, ENSAMXG00025030280.1_TSHZ1	ENSG00000179981.11_TSHZ1
OG0000508	ENSAMXG00025008676.1_tshz3a, ENSAMXG00025015709.1_tshz3b	ENSG00000121297.8_TSHZ3
OG0000509	ENSAMXG00025030822.1_SOX10	ENSG00000100146.20_SOX10
OG0000509	ENSAMXG00025003515.1, ENSAMXG00025027764.1_sox9a	ENSG00000125398.8_SOX9
OG0000509	ENSAMXG00025006049.1_SOX8	ENSG00000005513.10_SOX8
OG0000510	ENSAMXG00025007345.1_bin2a, ENSAMXG00025039378.1_bin2b	ENSG00000110934.13_BIN2
OG0000510	ENSAMXG00025009455.1_AMPH	ENSG00000078053.17_AMPH
OG0000510	ENSAMXG00025039586.1_bin1a, ENSAMXG00025025000.1_bin1b	ENSG00000136717.15_BIN1
OG0000511	ENSAMXG00025033023.1_ptprfa, ENSAMXG00025013979.1_ptprfa	ENSG00000142949.17_PTPRF
OG0000511	ENSAMXG00025011572.1_ptprsa, ENSAMXG00025036929.1_ptprsa	ENSG00000105426.19_PTPRS
OG0000511	ENSAMXG00025018822.1_PTPRD, ENSAMXG00025027723.1	ENSG00000282932.4_PTPRD, ENSG00000153707.19_PTPRD
OG0000512	ENSAMXG00025008687.1_KIF5C	ENSG00000276734.4_KIF5C, ENSG00000168280.18_KIF5C
OG0000512	ENSAMXG00025008559.1_kif5aa, ENSAMXG00025036187.1	ENSG00000155980.13_KIF5A
OG0000512	ENSAMXG00025015494.1_kif5ba, ENSAMXG00025027446.1_kif5ba	ENSG00000170759.11_KIF5B
OG0000513	ENSAMXG00025003814.1_SLC44A4, ENSAMXG00025008546.1_SLC44A4	ENSG00000231479.8_SLC44A4, ENSG00000206378.10_SLC44A4, ENSG00000228263.8_SLC44A4, ENSG00000204385.13_SLC44A4, ENSG00000235336.8_SLC44A4, ENSG00000232180.8_SLC44A4, ENSG00000229077.8_SLC44A4
OG0000513	ENSAMXG00025041390.1_slc44a5a, ENSAMXG00025042966.1_slc44a5b	ENSG00000137968.17_SLC44A5
OG0000513	ENSAMXG00025023840.1_SLC44A2, ENSAMXG00025041972.1_SLC44A2	ENSG00000129353.15_SLC44A2
OG0000514	ENSAMXG00025012285.1_etv5b, ENSAMXG00025021800.1_etv5a	ENSG00000244405.8_ETV5
OG0000514	ENSAMXG00025023540.1_ETV1	ENSG00000006468.15_ETV1
OG0000518	ENSAMXG00025000251.1_CSTA, ENSAMXG00025020229.1_cst14a.1	ENSG00000121552.4_CSTA, ENSG00000160213.9_CSTB
OG0000519	ENSAMXG00025016900.1_ENO2	ENSG00000111674.9_ENO2
OG0000519	ENSAMXG00025000732.1_ENO3, ENSAMXG00025027512.1_eno1a	ENSG00000108515.18_ENO3
OG0000519	ENSAMXG00025029987.1_eno1a, ENSAMXG00025026494.1_eno1b	ENSG00000074800.16_ENO1
OG0000520	ENSAMXG00025043831.1_PRKAG1	ENSG00000181929.13_PRKAG1
OG0000520	ENSAMXG00025035331.1_prkag3a, ENSAMXG00025036193.1	ENSG00000115592.13_PRKAG3
OG0000520	ENSAMXG00025003659.1_prkag2a	ENSG00000106617.15_PRKAG2
OG0000522	ENSAMXG00025004552.1_MYNN, ENSAMXG00025016763.1_ZBTB48	ENSG00000204859.13_ZBTB48
OG0000522	ENSAMXG00025032053.1_ZBTB24	ENSG00000112365.6_ZBTB24
OG0000523	ENSAMXG00025029708.1, ENSAMXG00025008241.1, ENSAMXG00025000579.1, ENSAMXG00025021776.1, ENSAMXG00025026027.1_MANF, ENSAMXG00025036571.1_PTS, ENSAMXG00025007965.1, ENSAMXG00025036088.1, ENSAMXG00025021773.1_CLEC3A, ENSAMXG00025015334.1, ENSAMXG00025022493.1, ENSAMXG00025032102.1, ENSAMXG00025008288.1, ENSAMXG00025005974.1, ENSAMXG00025024182.1, ENSAMXG00025034559.1, ENSAMXG00025003984.1, ENSAMXG00…	ENSG00000145723.17_GIN1
OG0000524	ENSAMXG00025033352.1_AADAC	ENSG00000114771.14_AADAC, ENSG00000261846.2_AADACL2, ENSG00000197953.6_AADACL2
OG0000524	ENSAMXG00025008021.1_nceh1b.1	ENSG00000144959.11_NCEH1
OG0000525	ENSAMXG00025042462.1, ENSAMXG00025033595.1, ENSAMXG00025018764.1_cx36.7, ENSAMXG00025008484.1_gjd2b, ENSAMXG00025024442.1_gjd1a, ENSAMXG00025034433.1_gjd1a, ENSAMXG00025012215.1_GJD2	ENSG00000159248.5_GJD2
OG0000526	ENSAMXG00025035462.1_ZHX3	ENSG00000174306.22_ZHX3
OG0000526	ENSAMXG00025018082.1_ZHX1	ENSG00000165156.15_ZHX1
OG0000526	ENSAMXG00025005531.1_ZHX2, ENSAMXG00025018430.1_zhx2a	ENSG00000178764.8_ZHX2
OG0000527	ENSAMXG00025012843.1_PTPRK	ENSG00000273993.4_PTPRK, ENSG00000152894.15_PTPRK
OG0000527	ENSAMXG00025025863.1_PTPRM, ENSAMXG00025022473.1_PTPRM	ENSG00000173482.17_PTPRM
OG0000527	ENSAMXG00025033638.1	ENSG00000196090.13_PTPRT
OG0000528	ENSAMXG00025020157.1_DPF1	ENSG00000011332.22_DPF1
OG0000528	ENSAMXG00025013297.1_DPF2, ENSAMXG00025028689.1_DPF2	ENSG00000133884.11_DPF2
OG0000529	ENSAMXG00025008004.1_NXPH4	ENSG00000182379.10_NXPH4
OG0000529	ENSAMXG00025024005.1_nxph2b, ENSAMXG00025032747.1_nxph2a	ENSG00000144227.5_NXPH2
OG0000529	ENSAMXG00025034415.1, ENSAMXG00025019515.1_NXPH1	ENSG00000122584.13_NXPH1
OG0000530	ENSAMXG00025033176.1	ENSG00000137825.11_ITPKA
OG0000530	ENSAMXG00025042831.1_itpkca, ENSAMXG00025009766.1_itpkcb	ENSG00000086544.4_ITPKC
OG0000530	ENSAMXG00025036275.1_ITPKB	ENSG00000143772.11_ITPKB
OG0000531	ENSAMXG00025004711.1_slc34a1a	ENSG00000131183.11_SLC34A1
OG0000531	ENSAMXG00025025723.1, ENSAMXG00025026999.1_slc34a2b	ENSG00000157765.13_SLC34A2
OG0000532	ENSAMXG00025030802.1_SCGN, ENSAMXG00025018696.1_SCGN	ENSG00000079689.15_SCGN, ENSG00000290217.1
OG0000532	ENSAMXG00025025804.1_calb2b	ENSG00000104327.7_CALB1
OG0000532	ENSAMXG00025029480.1_CALB2, ENSAMXG00025018756.1_CALB2	ENSG00000282830.2_CALB2, ENSG00000172137.19_CALB2
OG0000533	ENSAMXG00025031167.1_LIPG	ENSG00000101670.12_LIPG
OG0000533	ENSAMXG00025045258.1_LPL, ENSAMXG00025007225.1_lipca	ENSG00000166035.11_LIPC
OG0000533	ENSAMXG00025034338.1, ENSAMXG00025021370.1_LPL, ENSAMXG00025034484.1_LPL	ENSG00000175445.17_LPL
OG0000534	ENSAMXG00025046050.1_akr1b1.2, ENSAMXG00025046104.1_akr1b1.2, ENSAMXG00025046051.1_akr1b1.1, ENSAMXG00025046055.1_akr1b1.1, ENSAMXG00025046053.1_akr1b1.1, ENSAMXG00025046105.1_akr1b1.2	ENSG00000165568.18_AKR1E2, ENSG00000198074.10_AKR1B10, ENSG00000085662.14_AKR1B1
OG0000535	ENSAMXG00025027157.1_tefa	ENSG00000167074.15_TEF
OG0000535	ENSAMXG00025018409.1_dbpb, ENSAMXG00025024511.1_dbpa	ENSG00000105516.11_DBP
OG0000535	ENSAMXG00025005813.1_hlfb, ENSAMXG00025000586.1_hlfa	ENSG00000108924.14_HLF
OG0000536	ENSAMXG00025005058.1_RBFOX2	ENSG00000100320.24_RBFOX2, ENSG00000277564.4_RBFOX2
OG0000536	ENSAMXG00025019840.1_smad4a	ENSG00000078328.23_RBFOX1
OG0000536	ENSAMXG00025005670.1_rbfox3a, ENSAMXG00025003604.1_rbfox3b	ENSG00000167281.20_RBFOX3
OG0000537	ENSAMXG00025021114.1_lrrc8da, ENSAMXG00025034112.1_si:dkey-85k7.12	ENSG00000270617.1_URGCP-MRPS24
OG0000537	ENSAMXG00025033158.1_si:dkey-85k7.12	ENSG00000106608.17_URGCP
OG0000538	ENSAMXG00025042378.1_znf687a, ENSAMXG00025021848.1_znf687b	ENSG00000143373.18_ZNF687
OG0000538	ENSAMXG00025033792.1_ZNF592	ENSG00000166716.10_ZNF592
OG0000538	ENSAMXG00025007394.1_ZNF532	ENSG00000074657.14_ZNF532
OG0000539	ENSAMXG00025000603.1_ACAP2, ENSAMXG00025041673.1_ACAP2	ENSG00000114331.16_ACAP2
OG0000539	ENSAMXG00025041167.1_ACAP1	ENSG00000288169.1_ACAP1, ENSG00000072818.12_ACAP1
OG0000539	ENSAMXG00025038707.1_acap3b, ENSAMXG00025024484.1_acap3a	ENSG00000131584.19_ACAP3
OG0000540	ENSAMXG00025025865.1_si:ch211-130m23.3	ENSG00000145687.17_SSBP2
OG0000540	ENSAMXG00025018201.1_SSBP4, ENSAMXG00025019404.1_SSBP4	ENSG00000130511.16_SSBP4
OG0000540	ENSAMXG00025019523.1_ssbp3a, ENSAMXG00025016785.1_ssbp3b	ENSG00000157216.17_SSBP3
OG0000541	ENSAMXG00025020383.1_EPHB1	ENSG00000154928.19_EPHB1
OG0000541	ENSAMXG00025031866.1_ephb3a, ENSAMXG00025025414.1_EPHB3	ENSG00000182580.3_EPHB3
OG0000541	ENSAMXG00025033604.1_ephb2b, ENSAMXG00025025544.1_ephb2b	ENSG00000133216.17_EPHB2
OG0000542	ENSAMXG00025044322.1_KLC3	ENSG00000104892.17_KLC3
OG0000542	ENSAMXG00025038680.1_KLC2, ENSAMXG00025038615.1_CTSK, ENSAMXG00025038640.1_KLC2	ENSG00000174996.12_KLC2
OG0000542	ENSAMXG00025042592.1_KLC4, ENSAMXG00025035811.1_KLC4	ENSG00000137171.15_KLC4
OG0000542	ENSAMXG00025023439.1_klc1a	ENSG00000126214.22_KLC1
OG0000543	ENSAMXG00025018663.1_sh3gl3a	ENSG00000140600.17_SH3GL3
OG0000543	ENSAMXG00025007627.1_sh3gl1b, ENSAMXG00025039736.1_sh3gl1b	ENSG00000141985.9_SH3GL1
OG0000544	ENSAMXG00025039026.1_ABHD17C	ENSG00000136379.12_ABHD17C
OG0000544	ENSAMXG00025016353.1, ENSAMXG00025042264.1	ENSG00000129968.17_ABHD17A
OG0000544	ENSAMXG00025043032.1_ABHD17B	ENSG00000107362.14_ABHD17B
OG0000545	ENSAMXG00025017569.1	ENSG00000211592.8_IGKC
OG0000546	ENSAMXG00025032533.1_si:dkey-84o3.6	ENSG00000115317.13_HTRA2
OG0000547	ENSAMXG00025042042.1_smtnl	ENSG00000188176.12_SMTNL2
OG0000547	ENSAMXG00025023729.1, ENSAMXG00025001472.1_SMTNL1	ENSG00000214872.9_SMTNL1
OG0000547	ENSAMXG00025008828.1, ENSAMXG00025009946.1, ENSAMXG00025017650.1_SMTN	ENSG00000183963.19_SMTN
OG0000548	ENSAMXG00025021062.1_GSTM3	ENSG00000134202.12_GSTM3, ENSG00000168765.19_GSTM4, ENSG00000213366.13_GSTM2, ENSG00000134201.12_GSTM5, ENSG00000134184.13_GSTM1
OG0000549	ENSAMXG00025016885.1_SPRY1	ENSG00000164056.11_SPRY1
OG0000549	ENSAMXG00025015992.1_SPRY4	ENSG00000187678.10_SPRY4
OG0000549	ENSAMXG00025032551.1_SPRY3	ENSG00000168939.13_SPRY3
OG0000550	ENSAMXG00025021402.1_CLCA1, ENSAMXG00025022030.1_CLCA1	ENSG00000137975.8_CLCA2, ENSG00000016602.9_CLCA4, ENSG00000016490.16_CLCA1
OG0000551	ENSAMXG00025008920.1_RBBP6	ENSG00000122257.20_RBBP6
OG0000555	ENSAMXG00025000807.1_tagln3a, ENSAMXG00025020237.1_TAGLN3	ENSG00000144834.14_TAGLN3
OG0000555	ENSAMXG00025015567.1_TAGLN, ENSAMXG00025024186.1_TAGLN2	ENSG00000158710.15_TAGLN2
OG0000556	ENSAMXG00025025910.1_NR4A1, ENSAMXG00025023413.1_NR4A1	ENSG00000123358.20_NR4A1
OG0000556	ENSAMXG00025001976.1_NR4A3	ENSG00000119508.18_NR4A3
OG0000556	ENSAMXG00025015183.1_nr4a2a	ENSG00000153234.16_NR4A2
OG0000557	ENSAMXG00025024820.1	ENSG00000254726.3_MEX3A
OG0000557	ENSAMXG00025007943.1_MEX3C	ENSG00000181588.17_MEX3D
OG0000557	ENSAMXG00025020102.1_MEX3B	ENSG00000183496.6_MEX3B
OG0000558	ENSAMXG00025024299.1_NPHS2	ENSG00000116218.13_NPHS2
OG0000558	ENSAMXG00025009451.1, ENSAMXG00025030449.1, ENSAMXG00025008435.1_STOM	ENSG00000148175.13_STOM
OG0000559	ENSAMXG00025024298.1_pparaa, ENSAMXG00025020156.1_PPARG	ENSG00000132170.24_PPARG
OG0000559	ENSAMXG00025025698.1_pparda, ENSAMXG00025028116.1_ppardb	ENSG00000112033.14_PPARD
OG0000559	ENSAMXG00025006782.1_pparab, ENSAMXG00025016209.1_pparaa	ENSG00000186951.17_PPARA
OG0000560	ENSAMXG00025039204.1	ENSG00000213281.5_NRAS
OG0000560	ENSAMXG00025007719.1, ENSAMXG00025033098.1	ENSG00000276536.4_HRAS, ENSG00000174775.18_HRAS
OG0000560	ENSAMXG00025007460.1_KRAS	ENSG00000133703.14_KRAS
OG0000561	ENSAMXG00025016460.1_snap91b	ENSG00000065609.15_SNAP91
OG0000561	ENSAMXG00025033133.1_PICALM, ENSAMXG00025034125.1_picalmb	ENSG00000073921.18_PICALM
OG0000562	ENSAMXG00025024549.1_CTRL	ENSG00000141086.18_CTRL
OG0000563	ENSAMXG00025017807.1_GRIK3	ENSG00000163873.10_GRIK3
OG0000563	ENSAMXG00025028585.1, ENSAMXG00025040275.1	ENSG00000171189.18_GRIK1
OG0000563	ENSAMXG00025019205.1_GRIK2, ENSAMXG00025026067.1_GRIK2	ENSG00000164418.22_GRIK2
OG0000564	ENSAMXG00025013668.1	ENSG00000179520.11_SLC17A8
OG0000564	ENSAMXG00025019260.1_slc17a7a, ENSAMXG00025000345.1_slc17a7b	ENSG00000104888.10_SLC17A7
OG0000564	ENSAMXG00025045592.1_slc17a6a, ENSAMXG00025020470.1_slc17a6b	ENSG00000091664.9_SLC17A6
OG0000565	ENSAMXG00025012824.1_OSBPL6, ENSAMXG00025002011.1_OSBPL7	ENSG00000006025.12_OSBPL7
OG0000565	ENSAMXG00025000331.1_OSBPL7, ENSAMXG00025021294.1_osbpl3b	ENSG00000070882.13_OSBPL3
OG0000565	ENSAMXG00025019628.1_OSBPL6	ENSG00000079156.17_OSBPL6
OG0000566	ENSAMXG00025021955.1_rargb, ENSAMXG00025010670.1_RARG	ENSG00000172819.17_RARG
OG0000566	ENSAMXG00025010873.1_RARB	ENSG00000077092.20_RARB
OG0000566	ENSAMXG00025013396.1_rarab, ENSAMXG00025028498.1_RARA	ENSG00000131759.18_RARA
OG0000567	ENSAMXG00025031157.1_AP1S3, ENSAMXG00025007757.1_ap1s3b	ENSG00000152056.18_AP1S3
OG0000567	ENSAMXG00025015239.1_AP1S1	ENSG00000106367.15_AP1S1
OG0000567	ENSAMXG00025044587.1_AP1S2, ENSAMXG00025027594.1_AP1S2	ENSG00000182287.15_AP1S2
OG0000568	ENSAMXG00025036591.1_CLSTN3	ENSG00000288427.1_CLSTN3, ENSG00000139182.15_CLSTN3
OG0000568	ENSAMXG00025041071.1_CLSTN2, ENSAMXG00025027897.1_CLSTN2	ENSG00000158258.16_CLSTN2
OG0000569	ENSAMXG00025030875.1_CRYBA4	ENSG00000196431.4_CRYBA4
OG0000569	ENSAMXG00025021255.1_cryba2b, ENSAMXG00025018473.1_cryba2b	ENSG00000163499.12_CRYBA2
OG0000569	ENSAMXG00025011897.1	ENSG00000108255.8_CRYBA1
OG0000570	ENSAMXG00025017538.1_fmnl1a, ENSAMXG00025039344.1_FMNL1	ENSG00000184922.15_FMNL1
OG0000570	ENSAMXG00025033835.1_FMNL3	ENSG00000161791.14_FMNL3
OG0000570	ENSAMXG00025035112.1_fmnl2b, ENSAMXG00025036235.1_fmnl2a	ENSG00000157827.20_FMNL2
OG0000571	ENSAMXG00025035475.1_TACC3	ENSG00000013810.21_TACC3
OG0000571	ENSAMXG00025032881.1	ENSG00000138162.19_TACC2
OG0000571	ENSAMXG00025020154.1_GRHL3	ENSG00000147526.20_TACC1
OG0000572	ENSAMXG00025023869.1_GDPD2	ENSG00000130055.14_GDPD2
OG0000572	ENSAMXG00025017790.1_gdpd4a	ENSG00000178795.10_GDPD4
OG0000572	ENSAMXG00025022608.1_gdpd5a, ENSAMXG00025022234.1_gdpd5b	ENSG00000158555.15_GDPD5
OG0000573	ENSAMXG00025008185.1_gstt1a, ENSAMXG00025037935.1_gstt1b, ENSAMXG00025038417.1_gstt1b	ENSG00000281310.2, ENSG00000281748.3_GSTT4, ENSG00000276950.6_GSTT4, ENSG00000277656.3_GSTT1, ENSG00000277897.2_GSTT2, ENSG00000278695.1_GSTT2B, ENSG00000133433.11_GSTT2B, ENSG00000099984.12_GSTT2
OG0000576	ENSAMXG00025030683.1_LPIN2, ENSAMXG00025018075.1_LPIN2	ENSG00000101577.11_LPIN2
OG0000576	ENSAMXG00025029256.1_zgc:123305	ENSG00000132793.12_LPIN3
OG0000576	ENSAMXG00025000995.1_si:ch73-21k16.1, ENSAMXG00025013364.1_LPIN1	ENSG00000134324.12_LPIN1
OG0000577	ENSAMXG00025021616.1, ENSAMXG00025035054.1, ENSAMXG00025014392.1, ENSAMXG00025000452.1, ENSAMXG00025036963.1, ENSAMXG00025044112.1, ENSAMXG00025002733.1, ENSAMXG00025025184.1, ENSAMXG00025043270.1, ENSAMXG00025022352.1, ENSAMXG00025023155.1, ENSAMXG00025032474.1, ENSAMXG00025044969.1	ENSG00000289346.1, ENSG00000196275.16_GTF2IRD2, ENSG00000174428.19_GTF2IRD2B
OG0000578	ENSAMXG00025017458.1_KCNJ9	ENSG00000162728.5_KCNJ9
OG0000578	ENSAMXG00025011909.1_KCNJ5	ENSG00000120457.12_KCNJ5
OG0000578	ENSAMXG00025024438.1_KCNJ6	ENSG00000157542.11_KCNJ6
OG0000579	ENSAMXG00025024585.1_MARK1, ENSAMXG00025032109.1_MARK1	ENSG00000116141.17_MARK1
OG0000579	ENSAMXG00025034652.1_mark2a, ENSAMXG00025016296.1_mark2b	ENSG00000072518.22_MARK2
OG0000579	ENSAMXG00025032910.1_mark3a, ENSAMXG00025018260.1_mark3b	ENSG00000075413.19_MARK3
OG0000580	ENSAMXG00025015827.1_alcamb, ENSAMXG00025033284.1_alcama	ENSG00000170017.12_ALCAM
OG0000580	ENSAMXG00025025898.1_mcamb, ENSAMXG00025020715.1_mcama	ENSG00000076706.17_MCAM
OG0000580	ENSAMXG00025034073.1_BCAM	ENSG00000187244.12_BCAM
OG0000581	ENSAMXG00025009064.1_brd2a, ENSAMXG00025021282.1_BRD2	ENSG00000235307.12_BRD2, ENSG00000236227.8_BRD2, ENSG00000234507.9_BRD2, ENSG00000215077.10_BRD2, ENSG00000204256.14_BRD2, ENSG00000230678.10_BRD2, ENSG00000234704.9_BRD2
OG0000581	ENSAMXG00025020070.1, ENSAMXG00025038520.1_BRD3	ENSG00000169925.17_BRD3
OG0000582	ENSAMXG00025022616.1, ENSAMXG00025045405.1_PIM2, ENSAMXG00025024524.1_PIM2	ENSG00000102096.9_PIM2
OG0000582	ENSAMXG00025044697.1_PIM1	ENSG00000137193.14_PIM1
OG0000582	ENSAMXG00025023948.1_PIM3, ENSAMXG00025020081.1_PIM3	ENSG00000198355.5_PIM3
OG0000583	ENSAMXG00025028560.1_dnajc5ga, ENSAMXG00025031405.1_dnajc5gb	ENSG00000163793.13_DNAJC5G
OG0000583	ENSAMXG00025025114.1_DNAJC5	ENSG00000147570.10_DNAJC5B
OG0000583	ENSAMXG00025031312.1_dnajc5aa, ENSAMXG00025011505.1_dnajc5ab	ENSG00000101152.12_DNAJC5
OG0000584	ENSAMXG00025034892.1_MST1	ENSG00000173531.16_MST1
OG0000584	ENSAMXG00025012007.1_hgfa, ENSAMXG00025020662.1_hgfb	ENSG00000019991.18_HGF
OG0000584	ENSAMXG00025041291.1_PLG	ENSG00000122194.20_PLG, ENSG00000198670.12_LPA
OG0000585	ENSAMXG00025020961.1_BEST3	ENSG00000127325.19_BEST3
OG0000585	ENSAMXG00025004506.1_BEST1	ENSG00000167995.17_BEST1
OG0000585	ENSAMXG00025038053.1_BEST2	ENSG00000039987.7_BEST2
OG0000585	ENSAMXG00025012144.1_BEST4	ENSG00000142959.5_BEST4
OG0000586	ENSAMXG00025023027.1_fads2	ENSG00000134824.14_FADS2
OG0000587	ENSAMXG00025010516.1_CBX5	ENSG00000094916.16_CBX5
OG0000587	ENSAMXG00025000363.1_cbx3a	ENSG00000122565.19_CBX3
OG0000587	ENSAMXG00025020162.1_cbx1a, ENSAMXG00025002663.1_cbx1a	ENSG00000108468.15_CBX1
OG0000588	ENSAMXG00025003446.1_PSMB11	ENSG00000222028.5_PSMB11
OG0000588	ENSAMXG00025009167.1_psmb8a	ENSG00000230669.6_PSMB8, ENSG00000231631.6_PSMB8, ENSG00000206298.8_PSMB8, ENSG00000236443.6_PSMB8, ENSG00000235715.6_PSMB8, ENSG00000226201.6_PSMB8, ENSG00000204264.12_PSMB8, ENSG00000230034.8_PSMB8
OG0000588	ENSAMXG00025037568.1_PSMB5	ENSG00000100804.19_PSMB5
OG0000589	ENSAMXG00025043376.1_RIPOR3	ENSG00000042062.13_RIPOR3
OG0000589	ENSAMXG00025032450.1_ripor2	ENSG00000282804.1, ENSG00000111913.20_RIPOR2
OG0000589	ENSAMXG00025028720.1_RIPOR1	ENSG00000039523.20_RIPOR1
OG0000590	ENSAMXG00025008563.1_ESYT3	ENSG00000158220.14_ESYT3
OG0000590	ENSAMXG00025034925.1_esyt1b, ENSAMXG00025033909.1_esyt1a	ENSG00000139641.13_ESYT1
OG0000590	ENSAMXG00025003868.1_esyt2a, ENSAMXG00025028482.1_esyt2a	ENSG00000117868.18_ESYT2
OG0000591	ENSAMXG00025004653.1_insrb, ENSAMXG00025028224.1_insrb	ENSG00000171105.14_INSR
OG0000591	ENSAMXG00025032844.1_igf1ra, ENSAMXG00025045203.1_igf1ra	ENSG00000027644.5_INSRR, ENSG00000140443.15_IGF1R
OG0000592	ENSAMXG00025037580.1_TCEA3	ENSG00000282941.3_TCEA3, ENSG00000204219.11_TCEA3
OG0000592	ENSAMXG00025028150.1_TCEA2	ENSG00000171703.17_TCEA2
OG0000592	ENSAMXG00025018372.1_TCEA1	ENSG00000187735.15_TCEA1
OG0000593	ENSAMXG00025028155.1_RGS19	ENSG00000171700.14_RGS19
OG0000593	ENSAMXG00025020091.1_RGS17	ENSG00000091844.8_RGS17
OG0000593	ENSAMXG00025025176.1_RGS20	ENSG00000147509.14_RGS20
OG0000594	ENSAMXG00025041670.1_HTR2B	ENSG00000135914.6_HTR2B
OG0000594	ENSAMXG00025039287.1, ENSAMXG00025041450.1_htr2cl1	ENSG00000147246.10_HTR2C
OG0000594	ENSAMXG00025044044.1, ENSAMXG00025000984.1	ENSG00000102468.11_HTR2A
OG0000595	ENSAMXG00025022766.1_SH3BGRL2	ENSG00000198478.8_SH3BGRL2
OG0000595	ENSAMXG00025022244.1_SH3BGRL	ENSG00000131171.13_SH3BGRL
OG0000595	ENSAMXG00025012640.1_sh3bgr	ENSG00000185437.16_SH3BGR
OG0000596	ENSAMXG00025013954.1_fhl3a, ENSAMXG00025003711.1_fhl3b, ENSAMXG00025001504.1_fhl3b	ENSG00000183386.10_FHL3
OG0000596	ENSAMXG00025020312.1_fhl2b, ENSAMXG00025016515.1	ENSG00000115641.19_FHL2
OG0000598	ENSAMXG00025033340.1_slc2a1b, ENSAMXG00025046334.1_slc2a11a	ENSG00000275744.4_SLC2A11, ENSG00000133460.20_SLC2A11
OG0000599	ENSAMXG00025033310.1_cebpd	ENSG00000221869.5_CEBPD
OG0000599	ENSAMXG00025017812.1_CEBPA	ENSG00000245848.3_CEBPA
OG0000599	ENSAMXG00025044693.1_cebp1	ENSG00000172216.6_CEBPB
OG0000600	ENSAMXG00025020582.1_si:dkey-76k16.6	ENSG00000149124.11_GLYAT, ENSG00000156689.7_GLYATL2, ENSG00000166840.14_GLYATL1, ENSG00000255151.2_GLYATL1B, ENSG00000203972.10_GLYATL3
OG0000601	ENSAMXG00025032435.1_ANO1, ENSAMXG00025026471.1_ifit10, ENSAMXG00025026493.1, ENSAMXG00025031848.1_ifit8	ENSG00000185745.10_IFIT1, ENSG00000204010.3_IFIT1B, ENSG00000152778.10_IFIT5, ENSG00000119922.11_IFIT2, ENSG00000119917.15_IFIT3
OG0000602	ENSAMXG00025037144.1_anpepa, ENSAMXG00025000536.1_anpepb, ENSAMXG00025000378.1_ANPEP, ENSAMXG00025045187.1_ANPEP, ENSAMXG00025045186.1_ANPEP, ENSAMXG00025045583.1_ANPEP	ENSG00000166825.15_ANPEP
OG0000603	ENSAMXG00025044346.1_NPY1R	ENSG00000164128.7_NPY1R
OG0000603	ENSAMXG00025007850.1_npy4r	ENSG00000288157.1_NPY4R2, ENSG00000264717.6_NPY4R2, ENSG00000204174.8_NPY4R
OG0000604	ENSAMXG00025033354.1_CYP4F8, ENSAMXG00025033810.1_CYP4F8	ENSG00000186115.13_CYP4F2, ENSG00000186529.16_CYP4F3, ENSG00000186526.13_CYP4F8, ENSG00000171903.17_CYP4F11, ENSG00000186204.15_CYP4F12, ENSG00000171954.13_CYP4F22
OG0000609	ENSAMXG00025000271.1, ENSAMXG00025007150.1	ENSG00000141504.12_SAT2
OG0000609	ENSAMXG00025033645.1_sat1b, ENSAMXG00025000269.1_SAT1	ENSG00000130066.17_SAT1
OG0000610	ENSAMXG00025000634.1_ZC3H12A	ENSG00000178199.14_ZC3H12D
OG0000610	ENSAMXG00025031373.1_ZC3H12B	ENSG00000102053.13_ZC3H12B
OG0000610	ENSAMXG00025022573.1_ZC3H12A, ENSAMXG00025003675.1	ENSG00000163874.11_ZC3H12A
OG0000611	ENSAMXG00025000728.1_CNKSR3, ENSAMXG00025020448.1_CNKSR3	ENSG00000288520.1, ENSG00000153721.19_CNKSR3
OG0000611	ENSAMXG00025021542.1_cnksr2b, ENSAMXG00025033724.1	ENSG00000149970.16_CNKSR2
OG0000612	ENSAMXG00025017826.1_PAK1	ENSG00000149269.10_PAK1
OG0000612	ENSAMXG00025021124.1, ENSAMXG00025032338.1_pak2b	ENSG00000180370.10_PAK2
OG0000612	ENSAMXG00025000754.1_PAK3	ENSG00000077264.17_PAK3
OG0000613	ENSAMXG00025003712.1_WASF2	ENSG00000158195.11_WASF2
OG0000613	ENSAMXG00025000781.1, ENSAMXG00025023655.1_wasf3b	ENSG00000132970.14_WASF3
OG0000614	ENSAMXG00025023653.1_SLC4A7, ENSAMXG00025002044.1_SLC4A7	ENSG00000033867.17_SLC4A7
OG0000614	ENSAMXG00025039223.1_SLC4A8	ENSG00000050438.17_SLC4A8
OG0000614	ENSAMXG00025031162.1_slc4a10b, ENSAMXG00025024012.1_slc4a10a	ENSG00000144290.17_SLC4A10
OG0000615	ENSAMXG00025029896.1_hif1al	ENSG00000124440.16_HIF3A
OG0000615	ENSAMXG00025007831.1_hif1ab, ENSAMXG00025030833.1_hif1aa	ENSG00000100644.17_HIF1A
OG0000615	ENSAMXG00025012046.1_epas1a, ENSAMXG00025016899.1_epas1b	ENSG00000116016.14_EPAS1
OG0000616	ENSAMXG00025008493.1_AKT1, ENSAMXG00025035616.1_AKT1	ENSG00000142208.18_AKT1
OG0000616	ENSAMXG00025038831.1_akt3a, ENSAMXG00025033304.1_AKT3	ENSG00000275199.4_AKT3, ENSG00000117020.19_AKT3
OG0000616	ENSAMXG00025004663.1_AKT2	ENSG00000105221.18_AKT2
OG0000617	ENSAMXG00025018627.1_ADGRG6	ENSG00000112414.15_ADGRG6
OG0000617	ENSAMXG00025032538.1	ENSG00000156920.11_ADGRG4
OG0000618	ENSAMXG00025031678.1_mia	ENSG00000268975.2_MIA-RAB4B, ENSG00000261857.7_MIA
OG0000619	ENSAMXG00025019848.1_PELI2, ENSAMXG00025011975.1_PELI2	ENSG00000139946.11_PELI2
OG0000619	ENSAMXG00025031467.1_PELI3	ENSG00000174516.15_PELI3
OG0000619	ENSAMXG00025004710.1_peli1b	ENSG00000197329.12_PELI1
OG0000620	ENSAMXG00025034753.1_pip4k2cb, ENSAMXG00025031138.1_pip4k2ca	ENSG00000166908.18_PIP4K2C
OG0000620	ENSAMXG00025005440.1, ENSAMXG00025019614.1_pip4k2aa	ENSG00000150867.14_PIP4K2A
OG0000621	ENSAMXG00025023087.1, ENSAMXG00025045837.1	ENSG00000119673.16_ACOT2, ENSG00000184227.8_ACOT1, ENSG00000177465.5_ACOT4, ENSG00000205669.4_ACOT6
OG0000622	ENSAMXG00025024967.1_znf395b, ENSAMXG00025011549.1_znf395a	ENSG00000186918.14_ZNF395
OG0000622	ENSAMXG00025019378.1_ZNF704	ENSG00000164684.13_ZNF704
OG0000623	ENSAMXG00025016998.1_FSHR	ENSG00000170820.12_FSHR
OG0000623	ENSAMXG00025020854.1_lhcgr, ENSAMXG00025020755.1_lhcgr	ENSG00000138039.15_LHCGR
OG0000624	ENSAMXG00025031963.1_GAPDHS	ENSG00000105679.9_GAPDHS
OG0000624	ENSAMXG00025033106.1_GAPDH, ENSAMXG00025023303.1_GNPDA1	ENSG00000111640.15_GAPDH
OG0000625	ENSAMXG00025045155.1_chrm5b, ENSAMXG00025034838.1_chrm5a	ENSG00000184984.10_CHRM5
OG0000625	ENSAMXG00025012995.1_chrm1a	ENSG00000168539.4_CHRM1
OG0000626	ENSAMXG00025029424.1_RXFP3	ENSG00000277069.2_RXFP3, ENSG00000182631.7_RXFP3
OG0000627	ENSAMXG00025030494.1_FGF17	ENSG00000158815.11_FGF17
OG0000627	ENSAMXG00025036419.1_fgf8a	ENSG00000107831.14_FGF8
OG0000627	ENSAMXG00025013455.1_fgf24, ENSAMXG00025045208.1_fgf18b, ENSAMXG00025011810.1_fgf18a	ENSG00000156427.8_FGF18
OG0000628	ENSAMXG00025008424.1_ACSL5	ENSG00000197142.11_ACSL5
OG0000628	ENSAMXG00025031844.1_ACSL6	ENSG00000281938.2, ENSG00000164398.15_ACSL6
OG0000628	ENSAMXG00025008413.1_acsl1b, ENSAMXG00025023456.1_acsl1a	ENSG00000151726.16_ACSL1
OG0000630	ENSAMXG00025019641.1_ZMYM2	ENSG00000121741.17_ZMYM2
OG0000630	ENSAMXG00025018110.1_ZMYM4	ENSG00000271741.1, ENSG00000163867.17_ZMYM6, ENSG00000146463.12_ZMYM4
OG0000631	ENSAMXG00025006178.1_ELMO3	ENSG00000102890.16_ELMO3
OG0000631	ENSAMXG00025037615.1_ELMO2	ENSG00000062598.18_ELMO2
OG0000631	ENSAMXG00025022095.1_ELMO1	ENSG00000155849.16_ELMO1
OG0000632	ENSAMXG00025042659.1_GIPR	ENSG00000010310.9_GIPR
OG0000632	ENSAMXG00025031385.1_gcgra, ENSAMXG00025025311.1_gcgrb	ENSG00000288269.1_GCGR, ENSG00000215644.10_GCGR
OG0000633	ENSAMXG00025041771.1_si:ch211-241f5.3, ENSAMXG00025017623.1_adgre5b.3	ENSG00000127507.18_ADGRE2, ENSG00000123146.20_ADGRE5
OG0000634	ENSAMXG00025044559.1	ENSG00000163673.8_DCLK3
OG0000634	ENSAMXG00025011885.1_dclk1a, ENSAMXG00025033593.1	ENSG00000133083.15_DCLK1
OG0000634	ENSAMXG00025023972.1_dclk2b, ENSAMXG00025011944.1_dclk2a	ENSG00000170390.16_DCLK2
OG0000635	ENSAMXG00025001883.1_LARGE1	ENSG00000184985.16_SORCS2
OG0000635	ENSAMXG00025007024.1_lrp1bb, ENSAMXG00025027031.1	ENSG00000156395.14_SORCS3
OG0000635	ENSAMXG00025024555.1_SORCS1	ENSG00000108018.16_SORCS1
OG0000636	ENSAMXG00025020191.1_YBX2	ENSG00000288504.1_YBX2, ENSG00000006047.13_YBX2
OG0000636	ENSAMXG00025031295.1_ybx1	ENSG00000065978.19_YBX1
OG0000637	ENSAMXG00025022833.1, ENSAMXG00025012074.1_kirrel1b	ENSG00000183853.18_KIRREL1
OG0000637	ENSAMXG00025011188.1_KIRREL3, ENSAMXG00025039145.1_KIRREL3	ENSG00000149571.12_KIRREL3
OG0000638	ENSAMXG00025002231.1, ENSAMXG00025008526.1_ADGRA1	ENSG00000197177.16_ADGRA1
OG0000638	ENSAMXG00025023534.1	ENSG00000020181.18_ADGRA2
OG0000638	ENSAMXG00025023409.1_ADGRA3	ENSG00000152990.14_ADGRA3
OG0000639	ENSAMXG00025036800.1_DOCK10	ENSG00000135905.21_DOCK10
OG0000639	ENSAMXG00025025091.1_DOCK11	ENSG00000147251.16_DOCK11
OG0000639	ENSAMXG00025033636.1_DOCK9, ENSAMXG00025039679.1_DOCK9	ENSG00000088387.22_DOCK9
OG0000640	ENSAMXG00025017211.1	ENSG00000146094.16_DOK3
OG0000640	ENSAMXG00025042348.1, ENSAMXG00025006585.1_DOK2	ENSG00000147443.13_DOK2
OG0000640	ENSAMXG00025015613.1, ENSAMXG00025027936.1_dok1b	ENSG00000115325.14_DOK1
OG0000641	ENSAMXG00025004017.1_VAV1	ENSG00000141968.8_VAV1
OG0000641	ENSAMXG00025008142.1_VAV3, ENSAMXG00025000642.1_VAV3	ENSG00000134215.16_VAV3
OG0000641	ENSAMXG00025008895.1_VAV2	ENSG00000160293.17_VAV2
OG0000642	ENSAMXG00025014037.1_MBNL3	ENSG00000076770.16_MBNL3
OG0000642	ENSAMXG00025028037.1_MBNL2	ENSG00000139793.21_MBNL2
OG0000642	ENSAMXG00025015621.1_MBNL1, ENSAMXG00025010437.1_MBNL1	ENSG00000152601.18_MBNL1
OG0000643	ENSAMXG00025027018.1_stk25a, ENSAMXG00025042741.1_stk25b	ENSG00000115694.15_STK25
OG0000643	ENSAMXG00025038452.1_STK26	ENSG00000134602.16_STK26
OG0000643	ENSAMXG00025034636.1_stk24b, ENSAMXG00025034530.1_stk24a	ENSG00000102572.15_STK24
OG0000644	ENSAMXG00025025568.1_NIPAL4	ENSG00000172548.15_NIPAL4
OG0000644	ENSAMXG00025046397.1_NIPA2	ENSG00000140157.16_NIPA2
OG0000645	ENSAMXG00025008397.1_map1lc3cl, ENSAMXG00025035637.1_map1lc3cl	ENSG00000197769.6_MAP1LC3C
OG0000645	ENSAMXG00025032941.1_MAP1LC3A	ENSG00000101460.13_MAP1LC3A
OG0000645	ENSAMXG00025025645.1	ENSG00000140941.14_MAP1LC3B, ENSG00000258102.5_MAP1LC3B2
OG0000646	ENSAMXG00025032655.1	ENSG00000187122.17_SLIT1
OG0000646	ENSAMXG00025014005.1_SLIT3	ENSG00000184347.15_SLIT3
OG0000646	ENSAMXG00025036309.1_SLIT2	ENSG00000145147.20_SLIT2
OG0000647	ENSAMXG00025022439.1	ENSG00000090238.12_YPEL3
OG0000647	ENSAMXG00025009162.1_YPEL1	ENSG00000100027.17_YPEL1
OG0000647	ENSAMXG00025025743.1	ENSG00000175155.11_YPEL2, ENSG00000166793.13_YPEL4
OG0000650	ENSAMXG00025016760.1_KHSRP	ENSG00000088247.19_KHSRP
OG0000650	ENSAMXG00025000517.1_FUBP3	ENSG00000107164.17_FUBP3
OG0000650	ENSAMXG00025041678.1_FUBP1	ENSG00000162613.18_FUBP1
OG0000651	ENSAMXG00025012146.1_PRKD3	ENSG00000115825.11_PRKD3
OG0000651	ENSAMXG00025019181.1_PRKD2	ENSG00000105287.13_PRKD2
OG0000651	ENSAMXG00025032378.1_PRKD1	ENSG00000184304.17_PRKD1
OG0000652	ENSAMXG00025001126.1_hs6st1b	ENSG00000136720.7_HS6ST1
OG0000652	ENSAMXG00025022344.1_HS6ST2	ENSG00000171004.19_HS6ST2
OG0000652	ENSAMXG00025016622.1_hs6st3a, ENSAMXG00025004699.1_hs6st3b	ENSG00000185352.9_HS6ST3
OG0000653	ENSAMXG00025003213.1_HSP90AB1	ENSG00000096384.20_HSP90AB1
OG0000654	ENSAMXG00025025979.1_six9, ENSAMXG00025015178.1_six4b	ENSG00000177045.11_SIX5
OG0000654	ENSAMXG00025016803.1_six2a	ENSG00000170577.8_SIX2
OG0000654	ENSAMXG00025003781.1	ENSG00000126778.12_SIX1
OG0000655	ENSAMXG00025022695.1_kcnk2b	ENSG00000082482.14_KCNK2
OG0000655	ENSAMXG00025029302.1_antxr1c, ENSAMXG00025019802.1_kcnk4a	ENSG00000182450.14_KCNK4
OG0000655	ENSAMXG00025004446.1_kcnk10a, ENSAMXG00025008890.1_kcnk10b	ENSG00000100433.16_KCNK10
OG0000656	ENSAMXG00025008565.1_TPD52L1	ENSG00000111907.21_TPD52L1
OG0000656	ENSAMXG00025019771.1_tpd52	ENSG00000076554.16_TPD52, ENSG00000276418.5
OG0000656	ENSAMXG00025031332.1_tpd52l2a, ENSAMXG00025011546.1_tpd52l2b	ENSG00000101150.18_TPD52L2
OG0000657	ENSAMXG00025017849.1_GPR6	ENSG00000181773.7_GPR3, ENSG00000146360.9_GPR6
OG0000657	ENSAMXG00025023670.1_GPR12	ENSG00000132975.8_GPR12
OG0000658	ENSAMXG00025016684.1_otx2a, ENSAMXG00025004288.1_OTX1	ENSG00000115507.10_OTX1
OG0000658	ENSAMXG00025019657.1_otx2b	ENSG00000165588.19_OTX2
OG0000659	ENSAMXG00025019893.1_MFSD2B	ENSG00000205639.12_MFSD2B
OG0000659	ENSAMXG00025035590.1, ENSAMXG00025021171.1_mfsd2ab	ENSG00000168389.18_MFSD2A
OG0000660	ENSAMXG00025003843.1, ENSAMXG00025041917.1_PTCD2, ENSAMXG00025023423.1_SPTB, ENSAMXG00025031604.1, ENSAMXG00025036217.1, ENSAMXG00025019749.1_SPTB, ENSAMXG00025034675.1_SPTB, ENSAMXG00025037644.1, ENSAMXG00025022701.1, ENSAMXG00025011043.1	ENSG00000197056.11_ZMYM1
OG0000661	ENSAMXG00025044719.1_BTF3L4	ENSG00000134717.18_BTF3L4
OG0000661	ENSAMXG00025022874.1_btf3	ENSG00000145741.17_BTF3
OG0000662	ENSAMXG00025028850.1_ADGRG3	ENSG00000182885.17_ADGRG3
OG0000662	ENSAMXG00025028810.1, ENSAMXG00025035291.1_SLC18A2, ENSAMXG00025026012.1_ADGRG7, ENSAMXG00025028824.1_FSHR	ENSG00000159618.16_ADGRG5, ENSG00000205336.14_ADGRG1
OG0000663	ENSAMXG00025021659.1_RUNX3	ENSG00000020633.19_RUNX3
OG0000663	ENSAMXG00025012135.1_RUNX1	ENSG00000159216.19_RUNX1
OG0000664	ENSAMXG00025025838.1_rab5c, ENSAMXG00025017867.1	ENSG00000108774.15_RAB5C
OG0000664	ENSAMXG00025000281.1_rab5aa, ENSAMXG00025033669.1_rab5ab	ENSG00000144566.11_RAB5A
OG0000665	ENSAMXG00025015614.1_YTHDF2	ENSG00000198492.16_YTHDF2
OG0000665	ENSAMXG00025031255.1_YTHDF1	ENSG00000149658.18_YTHDF1
OG0000665	ENSAMXG00025036544.1_YTHDF3	ENSG00000185728.17_YTHDF3
OG0000666	ENSAMXG00025004519.1_ID3	ENSG00000283060.2_ID3, ENSG00000117318.9_ID3
OG0000666	ENSAMXG00025035627.1_ID4	ENSG00000172201.12_ID4
OG0000666	ENSAMXG00025038678.1_id2a	ENSG00000115738.10_ID2
OG0000667	ENSAMXG00025015636.1_trpc6a, ENSAMXG00025009409.1	ENSG00000137672.13_TRPC6
OG0000667	ENSAMXG00025003992.1_TRPC3	ENSG00000138741.11_TRPC3
OG0000667	ENSAMXG00025006963.1_TRPC7, ENSAMXG00025032380.1_TMEM63B	ENSG00000069018.19_TRPC7
OG0000668	ENSAMXG00025005364.1	ENSG00000166006.14_KCNC2
OG0000668	ENSAMXG00025015604.1_kcnc3b, ENSAMXG00025026779.1_kcnc3b	ENSG00000131398.15_KCNC3
OG0000668	ENSAMXG00025033808.1_kcnc1a, ENSAMXG00025024582.1_kcnc1b	ENSG00000129159.9_KCNC1
OG0000669	ENSAMXG00025026092.1_CPEB2	ENSG00000137449.17_CPEB2
OG0000669	ENSAMXG00025008654.1_cpeb4a, ENSAMXG00025042909.1_CPEB4	ENSG00000113742.14_CPEB4
OG0000670	ENSAMXG00025032085.1_khdrbs1a, ENSAMXG00025025796.1_khdrbs1b	ENSG00000121774.18_KHDRBS1
OG0000670	ENSAMXG00025006566.1_KHDRBS2	ENSG00000112232.10_KHDRBS2
OG0000670	ENSAMXG00025031108.1_KHDRBS3	ENSG00000131773.15_KHDRBS3
OG0000671	ENSAMXG00025036378.1_kcnk3b	ENSG00000171303.8_KCNK3
OG0000671	ENSAMXG00025033124.1_KCNK15	ENSG00000124249.7_KCNK15
OG0000671	ENSAMXG00025031296.1_KCNK9	ENSG00000169427.8_KCNK9
OG0000672	ENSAMXG00025028166.1_foxp1a, ENSAMXG00025032030.1_foxp1b	ENSG00000285708.1, ENSG00000114861.24_FOXP1
OG0000672	ENSAMXG00025027349.1_FOXP4	ENSG00000137166.18_FOXP4
OG0000672	ENSAMXG00025041733.1_FOXP4	ENSG00000128573.28_FOXP2
OG0000673	ENSAMXG00025022111.1_atxn7l2b, ENSAMXG00025023763.1_atxn7l2a	ENSG00000162650.17_ATXN7L2
OG0000673	ENSAMXG00025039835.1_ATXN7	ENSG00000163635.20_ATXN7
OG0000673	ENSAMXG00025042772.1	ENSG00000146776.15_ATXN7L1
OG0000674	ENSAMXG00025028826.1_CARD9	ENSG00000187796.16_CARD9, ENSG00000289701.1
OG0000674	ENSAMXG00025000646.1_CARD10, ENSAMXG00025001917.1	ENSG00000100065.15_CARD10
OG0000674	ENSAMXG00025003850.1_CARD11	ENSG00000198286.11_CARD11
OG0000675	ENSAMXG00025041865.1_PARD6A	ENSG00000102981.10_PARD6A
OG0000675	ENSAMXG00025031761.1_PARD6B	ENSG00000124171.9_PARD6B
OG0000675	ENSAMXG00025019793.1_pard6ga, ENSAMXG00025020722.1_pard6gb	ENSG00000178184.16_PARD6G
OG0000676	ENSAMXG00025032879.1_VAMP3	ENSG00000049245.13_VAMP3
OG0000676	ENSAMXG00025021825.1_VAMP1, ENSAMXG00025035685.1_zgc:92912	ENSG00000139190.17_VAMP1
OG0000676	ENSAMXG00025015724.1_vamp2	ENSG00000220205.9_VAMP2, ENSG00000263620.1
OG0000677	ENSAMXG00025038414.1_DNAJB2	ENSG00000135924.17_DNAJB2
OG0000677	ENSAMXG00025002074.1_dnajb6a, ENSAMXG00025003935.1_dnajb6b	ENSG00000179407.4_DNAJB8, ENSG00000105993.15_DNAJB6
OG0000678	ENSAMXG00025041067.1_DDR1	ENSG00000234078.10_DDR1, ENSG00000215522.11_DDR1, ENSG00000137332.19_DDR1, ENSG00000230456.10_DDR1, ENSG00000204580.14_DDR1, ENSG00000223680.10_DDR1, ENSG00000229767.9_DDR1
OG0000678	ENSAMXG00025019648.1_ddr2b, ENSAMXG00025018065.1_ddr2a	ENSG00000162733.19_DDR2
OG0000679	ENSAMXG00025008379.1_KLF4	ENSG00000136826.15_KLF4
OG0000679	ENSAMXG00025033968.1_klf2b, ENSAMXG00025025279.1_klf2b	ENSG00000127528.6_KLF2
OG0000680	ENSAMXG00025024467.1_DENND4C	ENSG00000137145.21_DENND4C
OG0000680	ENSAMXG00025018708.1_DENND4B	ENSG00000198837.10_DENND4B
OG0000680	ENSAMXG00025020728.1_DENND4A	ENSG00000174485.16_DENND4A
OG0000681	ENSAMXG00025021533.1_FUS	ENSG00000089280.19_FUS
OG0000681	ENSAMXG00025037378.1_TAF15	ENSG00000276833.2_TAF15, ENSG00000270647.7_TAF15
OG0000681	ENSAMXG00025022764.1_ewsr1b, ENSAMXG00025025583.1_ewsr1b	ENSG00000182944.18_EWSR1
OG0000682	ENSAMXG00025033460.1_ITPKB	ENSG00000100167.21_SEPTIN3
OG0000682	ENSAMXG00025020034.1_sept12	ENSG00000140623.14_SEPTIN12
OG0000682	ENSAMXG00025035836.1_sept9b, ENSAMXG00025014028.1_sept9a	ENSG00000184640.20_SEPTIN9
OG0000683	ENSAMXG00025015590.1_foxi3a, ENSAMXG00025038694.1_foxi3b	ENSG00000168269.10_FOXI1
OG0000683	ENSAMXG00025028609.1_FOXI2	ENSG00000214336.5_FOXI3
OG0000684	ENSAMXG00025044265.1_PDLIM4	ENSG00000131435.13_PDLIM4
OG0000684	ENSAMXG00025032114.1_pdlim3b, ENSAMXG00025020297.1_pdlim3a	ENSG00000154553.17_PDLIM3
OG0000684	ENSAMXG00025028770.1_PDLIM1	ENSG00000107438.9_PDLIM1
OG0000685	ENSAMXG00025035127.1_si:ch211-195e19.1, ENSAMXG00025035131.1_si:ch211-195e19.1, ENSAMXG00025042139.1_si:ch211-195e19.1	ENSG00000204872.4_NAT8B, ENSG00000144035.4_NAT8
OG0000686	ENSAMXG00025006805.1_CPB1, ENSAMXG00025002140.1_CPA1, ENSAMXG00025006749.1_CPA1	ENSG00000091704.10_CPA1
OG0000687	ENSAMXG00025024036.1_RAP2B	ENSG00000181467.5_RAP2B
OG0000687	ENSAMXG00025014006.1_RAP2C	ENSG00000123728.10_RAP2C
OG0000687	ENSAMXG00025027174.1_RAP2A	ENSG00000125249.7_RAP2A
OG0000688	ENSAMXG00025014618.1	ENSG00000136872.21_ALDOB
OG0000688	ENSAMXG00025005996.1_aldoab	ENSG00000149925.22_ALDOA
OG0000688	ENSAMXG00025037944.1, ENSAMXG00025033598.1_aldoca	ENSG00000109107.14_ALDOC
OG0000689	ENSAMXG00025010353.1_SYN1	ENSG00000008056.14_SYN1
OG0000689	ENSAMXG00025022283.1_syn2b, ENSAMXG00025023762.1_syn2a	ENSG00000157152.17_SYN2
OG0000690	ENSAMXG00025022062.1_dgkab, ENSAMXG00025025927.1_dgkaa	ENSG00000065357.20_DGKA
OG0000690	ENSAMXG00025023924.1_DGKG	ENSG00000058866.15_DGKG
OG0000691	ENSAMXG00025033955.1_march4l, ENSAMXG00025046236.1	ENSG00000144583.5_MARCHF4
OG0000691	ENSAMXG00025020549.1_march9, ENSAMXG00025036723.1_march9	ENSG00000139266.6_MARCHF9
OG0000692	ENSAMXG00025000112.1, ENSAMXG00025000153.1_TTN, ENSAMXG00025000151.1_TTN, ENSAMXG00025000150.1, ENSAMXG00025000152.1_SECISBP2	ENSG00000155657.29_TTN
OG0000693	ENSAMXG00025044566.1_ASMTL	ENSG00000169093.16_ASMTL
OG0000693	ENSAMXG00025004720.1_asmt2, ENSAMXG00025016044.1_ASMT	ENSG00000196433.13_ASMT
OG0000694	ENSAMXG00025025586.1_si:ch1073-280e3.1	ENSG00000231543.9_C2, ENSG00000206372.11_C2, ENSG00000226560.10_C2, ENSG00000204364.10_C2, ENSG00000235696.8_C2, ENSG00000235017.9_C2, ENSG00000166278.16_C2
OG0000694	ENSAMXG00025043635.1, ENSAMXG00025039008.1_cfbl, ENSAMXG00025042985.1	ENSG00000244255.5, ENSG00000242335.8_CFB, ENSG00000241534.9_CFB, ENSG00000243570.9_CFB, ENSG00000239754.9_CFB, ENSG00000243649.10_CFB, ENSG00000241253.8_CFB, ENSG00000204359.9_CFB
OG0000695	ENSAMXG00025004315.1_WDR49	ENSG00000174776.12_WDR49
OG0000696	ENSAMXG00025003905.1, ENSAMXG00025003927.1_ADGRG6, ENSAMXG00025005817.1, ENSAMXG00025003921.1, ENSAMXG00025005834.1	ENSG00000102854.16_MSLN, ENSG00000162006.9_MSLNL
OG0000697	ENSAMXG00025021914.1_rpl29	ENSG00000162244.12_RPL29
OG0000704	ENSAMXG00025003452.1_arhgef1b	ENSG00000076928.20_ARHGEF1
OG0000704	ENSAMXG00025028764.1_ARHGEF11	ENSG00000132694.19_ARHGEF11
OG0000704	ENSAMXG00025027268.1_arhgef12a, ENSAMXG00025025005.1_arhgef12b	ENSG00000196914.9_ARHGEF12
OG0000705	ENSAMXG00025003692.1_PKN3	ENSG00000160447.7_PKN3
OG0000705	ENSAMXG00025004354.1_pkn1b, ENSAMXG00025020151.1_pkn1a	ENSG00000123143.13_PKN1
OG0000705	ENSAMXG00025029214.1_PKN2, ENSAMXG00025014025.1_PKN2	ENSG00000065243.20_PKN2
OG0000706	ENSAMXG00025005021.1_ITLN1, ENSAMXG00025044950.1_ITLN1, ENSAMXG00025026622.1_ITLN1, ENSAMXG00025044949.1_ITLN1, ENSAMXG00025027351.1_ITLN1	ENSG00000158764.7_ITLN2, ENSG00000179914.5_ITLN1
OG0000707	ENSAMXG00025044711.1_TXLNG	ENSG00000086712.13_TXLNG
OG0000707	ENSAMXG00025025812.1_TXLNG	ENSG00000084652.16_TXLNA
OG0000707	ENSAMXG00025031137.1_txlnbb, ENSAMXG00025023607.1_txlnba	ENSG00000164440.15_TXLNB
OG0000708	ENSAMXG00025027576.1_FERMT1	ENSG00000101311.17_FERMT1
OG0000708	ENSAMXG00025034919.1_FERMT3, ENSAMXG00025012104.1	ENSG00000149781.14_FERMT3
OG0000708	ENSAMXG00025012316.1_FERMT2	ENSG00000073712.15_FERMT2
OG0000709	ENSAMXG00025019149.1_ryr1b, ENSAMXG00025016429.1_ryr1b	ENSG00000196218.14_RYR1
OG0000709	ENSAMXG00025033649.1_RYR3, ENSAMXG00025035592.1_RYR3	ENSG00000198838.14_RYR3
OG0000709	ENSAMXG00025015165.1_ryr2b	ENSG00000198626.18_RYR2
OG0000710	ENSAMXG00025003757.1_adgrb1b, ENSAMXG00025016680.1_adgrb1a	ENSG00000181790.12_ADGRB1
OG0000710	ENSAMXG00025031146.1_ADGRB2	ENSG00000121753.13_ADGRB2
OG0000710	ENSAMXG00025038118.1_ADGRB3	ENSG00000135298.15_ADGRB3
OG0000711	ENSAMXG00025014308.1_CDK18	ENSG00000117266.16_CDK18
OG0000711	ENSAMXG00025044307.1_CDK16	ENSG00000102225.17_CDK16
OG0000711	ENSAMXG00025016671.1_CDK17	ENSG00000059758.8_CDK17
OG0000712	ENSAMXG00025022577.1_CSRP3	ENSG00000129170.10_CSRP3
OG0000712	ENSAMXG00025020261.1	ENSG00000159176.14_CSRP1
OG0000712	ENSAMXG00025020613.1_CSRP2	ENSG00000175183.10_CSRP2
OG0000713	ENSAMXG00025017080.1_calub, ENSAMXG00025036301.1_calua	ENSG00000128595.17_CALU
OG0000713	ENSAMXG00025023364.1_RCN3, ENSAMXG00025036563.1_rcn1	ENSG00000285283.1, ENSG00000049449.10_RCN1
OG0000714	ENSAMXG00025039229.1_tmem178	ENSG00000152154.11_TMEM178A
OG0000714	ENSAMXG00025042688.1_TMEM178B	ENSG00000261115.7_TMEM178B
OG0000715	ENSAMXG00025000301.1_wipf2b	ENSG00000171475.14_WIPF2
OG0000715	ENSAMXG00025000385.1_WIPF3	ENSG00000122574.12_WIPF3
OG0000715	ENSAMXG00025017827.1_wipf1a, ENSAMXG00025025961.1_WIPF1	ENSG00000115935.19_WIPF1
OG0000716	ENSAMXG00025012646.1_GRB7	ENSG00000141738.14_GRB7
OG0000716	ENSAMXG00025032600.1_GRB14	ENSG00000115290.11_GRB14
OG0000716	ENSAMXG00025021324.1, ENSAMXG00025003708.1_grb10a	ENSG00000106070.20_GRB10
OG0000717	ENSAMXG00025004532.1	ENSG00000149451.19_ADAM33
OG0000717	ENSAMXG00025004441.1_adam19b	ENSG00000135074.16_ADAM19
OG0000717	ENSAMXG00025002983.1_ADAM12, ENSAMXG00025009969.1_ADAM12	ENSG00000148848.15_ADAM12
OG0000718	ENSAMXG00025006280.1_TOX2	ENSG00000124191.18_TOX2
OG0000718	ENSAMXG00025022466.1_TOX	ENSG00000198846.6_TOX
OG0000718	ENSAMXG00025017402.1_TOX3	ENSG00000103460.17_TOX3
OG0000719	ENSAMXG00025042525.1_FAM107B	ENSG00000065809.14_FAM107B
OG0000719	ENSAMXG00025018877.1_FAM107A	ENSG00000168309.18_FAM107A
OG0000720	ENSAMXG00025033070.1, ENSAMXG00025042034.1_rgl3a	ENSG00000205517.13_RGL3
OG0000720	ENSAMXG00025044960.1_RGL1	ENSG00000143344.16_RGL1
OG0000720	ENSAMXG00025024645.1_RALGDS	ENSG00000160271.16_RALGDS, ENSG00000285245.1
OG0000721	ENSAMXG00025032461.1	ENSG00000162365.13_CYP4A22, ENSG00000187048.14_CYP4A11, ENSG00000142973.15_CYP4B1
OG0000722	ENSAMXG00025030513.1_CFL2	ENSG00000165410.15_CFL2
OG0000722	ENSAMXG00025034130.1	ENSG00000172757.13_CFL1
OG0000723	ENSAMXG00025022986.1_HNRNPH3	ENSG00000096746.18_HNRNPH3
OG0000723	ENSAMXG00025024847.1_hnrnph1l, ENSAMXG00025024938.1_HNRNPH1	ENSG00000126945.9_HNRNPH2, ENSG00000284254.3_HNRNPH1, ENSG00000169813.17_HNRNPF, ENSG00000169045.18_HNRNPH1
OG0000724	ENSAMXG00025006145.1_mat1a, ENSAMXG00025027785.1	ENSG00000151224.13_MAT1A
OG0000724	ENSAMXG00025022388.1_mat2aa, ENSAMXG00025026992.1_mat2ab	ENSG00000168906.13_MAT2A
OG0000725	ENSAMXG00025033855.1, ENSAMXG00025028369.1_mapk8a	ENSG00000107643.17_MAPK8
OG0000725	ENSAMXG00025046056.1_MAPK9	ENSG00000050748.18_MAPK9
OG0000725	ENSAMXG00025028488.1_MAPK10	ENSG00000109339.24_MAPK10
OG0000726	ENSAMXG00025027043.1_FAM13C	ENSG00000148541.13_FAM13C
OG0000726	ENSAMXG00025022790.1_FAM13B	ENSG00000031003.11_FAM13B
OG0000726	ENSAMXG00025028590.1_FAM13A	ENSG00000138640.15_FAM13A
OG0000728	ENSAMXG00025033965.1_TBC1D10B	ENSG00000169221.14_TBC1D10B
OG0000728	ENSAMXG00025015119.1_TBC1D10C	ENSG00000175463.12_TBC1D10C
OG0000728	ENSAMXG00025016231.1_tbc1d10ab, ENSAMXG00025038998.1_tbc1d10aa	ENSG00000248751.6, ENSG00000099992.16_TBC1D10A
OG0000729	ENSAMXG00025040083.1	ENSG00000283539.2_ACR, ENSG00000100312.11_ACR
OG0000730	ENSAMXG00025040062.1, ENSAMXG00025032754.1_ugt1a1, ENSAMXG00025045704.1	ENSG00000242366.4_UGT1A8, ENSG00000241119.2_UGT1A9, ENSG00000242515.6_UGT1A10, ENSG00000244122.3_UGT1A7, ENSG00000167165.19_UGT1A6, ENSG00000241635.8_UGT1A1, ENSG00000288705.1_UGT1A5, ENSG00000244474.6_UGT1A4, ENSG00000288702.1_UGT1A3
OG0000731	ENSAMXG00025046117.1_GRK6	ENSG00000198055.11_GRK6
OG0000733	ENSAMXG00025011727.1_EGLN2	ENSG00000269858.6_EGLN2
OG0000733	ENSAMXG00025031045.1_EGLN3	ENSG00000129521.15_EGLN3
OG0000734	ENSAMXG00025039172.1_aox6	ENSG00000158125.10_XDH
OG0000734	ENSAMXG00025045220.1_aox5, ENSAMXG00025040207.1_ATP7B	ENSG00000138356.14_AOX1
OG0000735	ENSAMXG00025034918.1_HTR3B	ENSG00000149305.8_HTR3B
OG0000735	ENSAMXG00025024746.1	ENSG00000178084.2_HTR3C, ENSG00000186090.11_HTR3D, ENSG00000186038.9_HTR3E
OG0000735	ENSAMXG00025034920.1_HTR3A	ENSG00000166736.12_HTR3A
OG0000736	ENSAMXG00025003772.1_ADAMTS14	ENSG00000138316.11_ADAMTS14
OG0000736	ENSAMXG00025039298.1_ADAMTS2	ENSG00000283802.3_ADAMTS2, ENSG00000087116.17_ADAMTS2
OG0000736	ENSAMXG00025024052.1_ADAMTS2	ENSG00000156140.10_ADAMTS3
OG0000738	ENSAMXG00025042495.1_fbrs	ENSG00000156860.16_FBRS
OG0000738	ENSAMXG00025022804.1_fbrsl1	ENSG00000112787.14_FBRSL1
OG0000738	ENSAMXG00025021518.1_auts2a	ENSG00000158321.19_AUTS2
OG0000739	ENSAMXG00025034850.1_PIAS2	ENSG00000078043.16_PIAS2
OG0000739	ENSAMXG00025036855.1_pias1b, ENSAMXG00025031259.1_pias1a	ENSG00000131788.16_PIAS3, ENSG00000033800.14_PIAS1
OG0000740	ENSAMXG00025028121.1, ENSAMXG00025042773.1	ENSG00000055957.11_ITIH1, ENSG00000162267.14_ITIH3
OG0000740	ENSAMXG00025042673.1, ENSAMXG00025042684.1_ilf3b, ENSAMXG00025042687.1, ENSAMXG00025042690.1_zgc:112265	ENSG00000055955.17_ITIH4
OG0000747	ENSAMXG00025040789.1_OTOP1	ENSG00000163982.6_OTOP1
OG0000747	ENSAMXG00025034387.1, ENSAMXG00025001407.1_tap2t	ENSG00000182938.7_OTOP3
OG0000747	ENSAMXG00025004949.1_otop2	ENSG00000183034.13_OTOP2
OG0000748	ENSAMXG00025003861.1_si:ch73-74h11.1, ENSAMXG00025020738.1_si:ch73-74h11.1, ENSAMXG00025008425.1_si:ch73-74h11.1, ENSAMXG00025024090.1_DSG2, ENSAMXG00025001165.1_DSG2	ENSG00000175065.12_DSG4, ENSG00000134760.6_DSG1, ENSG00000134757.5_DSG3, ENSG00000046604.14_DSG2
OG0000750	ENSAMXG00025033740.1_MEIS3	ENSG00000105419.18_MEIS3
OG0000750	ENSAMXG00025025345.1_meis1b	ENSG00000143995.20_MEIS1
OG0000750	ENSAMXG00025020059.1_meis2a, ENSAMXG00025007254.1_MEIS3	ENSG00000134138.22_MEIS2
OG0000752	ENSAMXG00025003486.1	ENSG00000104490.18_NCALD
OG0000752	ENSAMXG00025017981.1_HPCA	ENSG00000121905.10_HPCA
OG0000752	ENSAMXG00025012156.1_HPCAL1	ENSG00000115756.13_HPCAL1
OG0000753	ENSAMXG00025025116.1_trim55b, ENSAMXG00025037532.1_trim55a	ENSG00000147573.17_TRIM55
OG0000755	ENSAMXG00025005648.1_MTM1	ENSG00000171100.16_MTM1
OG0000755	ENSAMXG00025038494.1	ENSG00000087053.20_MTMR2
OG0000755	ENSAMXG00025044398.1_mtmr1b, ENSAMXG00025011941.1_mtmr1a	ENSG00000063601.17_MTMR1
OG0000756	ENSAMXG00025033339.1_ctdspla	ENSG00000175215.11_CTDSP2
OG0000756	ENSAMXG00025039144.1_ctdspla, ENSAMXG00025013980.1_ctdsplb	ENSG00000144677.15_CTDSPL
OG0000757	ENSAMXG00025005558.1_nudt3b	ENSG00000272325.2_NUDT3
OG0000757	ENSAMXG00025011943.1_nudt4b, ENSAMXG00025022137.1_nudt4a	ENSG00000173598.14_NUDT4, ENSG00000177144.8_NUDT4B, ENSG00000122824.11_NUDT10, ENSG00000196368.5_NUDT11
OG0000758	ENSAMXG00025033899.1_tlx3b, ENSAMXG00025025011.1_TLX3	ENSG00000164438.6_TLX3
OG0000758	ENSAMXG00025043661.1_TLX1	ENSG00000107807.13_TLX1
OG0000758	ENSAMXG00025020038.1_TLX2	ENSG00000115297.11_TLX2
OG0000759	ENSAMXG00025039277.1, ENSAMXG00025025735.1_PPFIBP2	ENSG00000166387.14_PPFIBP2
OG0000759	ENSAMXG00025035097.1_ppfibp1a, ENSAMXG00025018443.1_ppfibp1b	ENSG00000110841.14_PPFIBP1
OG0000760	ENSAMXG00025044703.1_kcnd1	ENSG00000102057.10_KCND1
OG0000760	ENSAMXG00025039282.1_kcnd2	ENSG00000184408.10_KCND2
OG0000760	ENSAMXG00025022813.1_KCND3, ENSAMXG00025023613.1_KCND3	ENSG00000171385.11_KCND3
OG0000761	ENSAMXG00025045873.1	ENSG00000185088.14_RPS27L
OG0000762	ENSAMXG00025035148.1_igf2bp2b, ENSAMXG00025018268.1_pcbp2	ENSG00000073792.16_IGF2BP2
OG0000762	ENSAMXG00025000322.1_IGF2BP3	ENSG00000136231.14_IGF2BP3
OG0000762	ENSAMXG00025019116.1_IGF2BP1	ENSG00000159217.10_IGF2BP1
OG0000764	ENSAMXG00025004025.1_MAFK	ENSG00000198517.10_MAFK
OG0000764	ENSAMXG00025016144.1, ENSAMXG00025004109.1_MAFG	ENSG00000197063.11_MAFG
OG0000765	ENSAMXG00025044127.1_CACNA1G	ENSG00000006283.18_CACNA1G
OG0000765	ENSAMXG00025027614.1, ENSAMXG00025006723.1_cacna1ia	ENSG00000100346.18_CACNA1I
OG0000765	ENSAMXG00025023766.1_CACNA1H, ENSAMXG00025004274.1_cacna1ha	ENSG00000196557.13_CACNA1H
OG0000766	ENSAMXG00025021235.1_cdk5r2a, ENSAMXG00025018076.1_cdk5r2b	ENSG00000171450.6_CDK5R2
OG0000766	ENSAMXG00025027485.1_cdk5r1a, ENSAMXG00025032334.1_cdk5r1b	ENSG00000176749.9_CDK5R1
OG0000767	ENSAMXG00025027849.1_CHD3	ENSG00000170004.19_CHD3
OG0000767	ENSAMXG00025032453.1_CHD5	ENSG00000116254.18_CHD5
OG0000767	ENSAMXG00025018096.1_chd4a, ENSAMXG00025031223.1_chd4a	ENSG00000285238.2, ENSG00000111642.16_CHD4
OG0000768	ENSAMXG00025004124.1_htra3a, ENSAMXG00025026483.1_htra3a	ENSG00000170801.10_HTRA3
OG0000768	ENSAMXG00025036979.1, ENSAMXG00025038610.1_HTRA4	ENSG00000169495.5_HTRA4
OG0000768	ENSAMXG00025022656.1_htra1a, ENSAMXG00025021199.1	ENSG00000166033.13_HTRA1
OG0000769	ENSAMXG00025022494.1_CLCN3	ENSG00000109572.16_CLCN3
OG0000769	ENSAMXG00025019650.1, ENSAMXG00025028868.1_clcn5b	ENSG00000171365.17_CLCN5
OG0000769	ENSAMXG00025027739.1_CLCN4	ENSG00000073464.13_CLCN4
OG0000770	ENSAMXG00025044423.1_dvl1a, ENSAMXG00025033138.1_DVL1	ENSG00000107404.21_DVL1
OG0000770	ENSAMXG00025041534.1_DVL2	ENSG00000004975.12_DVL2
OG0000770	ENSAMXG00025013627.1_dvl3b, ENSAMXG00025033707.1	ENSG00000161202.20_DVL3
OG0000771	ENSAMXG00025037503.1_ZYX	ENSG00000285443.2_ZYX, ENSG00000159840.16_ZYX
OG0000771	ENSAMXG00025041157.1_TRIP6	ENSG00000087077.14_TRIP6
OG0000771	ENSAMXG00025023614.1_LPP	ENSG00000145012.14_LPP
OG0000772	ENSAMXG00025042470.1_PYGB	ENSG00000100504.17_PYGL
OG0000772	ENSAMXG00025045920.1_pygma, ENSAMXG00025043946.1_pygma	ENSG00000068976.14_PYGM
OG0000772	ENSAMXG00025005244.1_PYGB	ENSG00000100994.12_PYGB
OG0000773	ENSAMXG00025008490.1	ENSG00000166025.18_AMOTL1
OG0000773	ENSAMXG00025042606.1_amotl2b, ENSAMXG00025012544.1_amotl2a	ENSG00000114019.15_AMOTL2
OG0000773	ENSAMXG00025046139.1_AMOT	ENSG00000126016.17_AMOT
OG0000775	ENSAMXG00025008606.1_SENP2	ENSG00000163904.13_SENP2
OG0000775	ENSAMXG00025007479.1_si:dkey-21c19.3	ENSG00000079387.14_SENP1
OG0000778	ENSAMXG00025024663.1_ATL2	ENSG00000184743.13_ATL3
OG0000778	ENSAMXG00025029927.1_ATL1	ENSG00000198513.14_ATL1
OG0000778	ENSAMXG00025024917.1_ATL2, ENSAMXG00025018085.1_ATL2	ENSG00000119787.14_ATL2
OG0000779	ENSAMXG00025008228.1_SMAD5	ENSG00000113658.18_SMAD5
OG0000779	ENSAMXG00025024800.1_SMAD9	ENSG00000120693.14_SMAD9
OG0000779	ENSAMXG00025036160.1_SMAD1	ENSG00000170365.10_SMAD1
OG0000780	ENSAMXG00025039879.1_FBLN5	ENSG00000140092.16_FBLN5
OG0000780	ENSAMXG00025024406.1_EFEMP1	ENSG00000115380.20_EFEMP1
OG0000780	ENSAMXG00025020884.1_efemp2b, ENSAMXG00025022776.1_efemp2a	ENSG00000172638.13_EFEMP2
OG0000781	ENSAMXG00025020876.1_ctbp2a, ENSAMXG00025020995.1_CTBP2	ENSG00000175029.17_CTBP2
OG0000781	ENSAMXG00025011252.1_CTBP1	ENSG00000159692.17_CTBP1
OG0000782	ENSAMXG00025023396.1, ENSAMXG00025014656.1_fgf20b	ENSG00000078579.9_FGF20
OG0000782	ENSAMXG00025030828.1_FGF16	ENSG00000196468.8_FGF16
OG0000783	ENSAMXG00025020031.1, ENSAMXG00025012085.1_RCAN1	ENSG00000288711.1, ENSG00000159200.18_RCAN1
OG0000783	ENSAMXG00025006089.1_RCAN3	ENSG00000117602.13_RCAN3
OG0000784	ENSAMXG00025004011.1	ENSG00000125731.13_SH2D3A
OG0000784	ENSAMXG00025034453.1_BCAR3	ENSG00000137936.18_BCAR3
OG0000784	ENSAMXG00025024889.1_sh2d3cb, ENSAMXG00025038405.1_sh2d3ca	ENSG00000095370.20_SH2D3C
OG0000790	ENSAMXG00025021529.1_GALNT5	ENSG00000136542.9_GALNT5
OG0000790	ENSAMXG00025025905.1_GALNT13	ENSG00000144278.15_GALNT13
OG0000790	ENSAMXG00025001318.1_GALNT1	ENSG00000141429.14_GALNT1
OG0000791	ENSAMXG00025002036.1_TPPP	ENSG00000171368.12_TPPP
OG0000791	ENSAMXG00025024196.1_TPPP	ENSG00000159713.11_TPPP3
OG0000791	ENSAMXG00025024310.1_TPPP2	ENSG00000179636.15_TPPP2
OG0000792	ENSAMXG00025039249.1, ENSAMXG00025006443.1	ENSG00000054654.20_SYNE2
OG0000792	ENSAMXG00025045205.1, ENSAMXG00025032282.1_syne1b	ENSG00000131018.25_SYNE1
OG0000793	ENSAMXG00025000609.1_SERINC2, ENSAMXG00025022317.1	ENSG00000168528.12_SERINC2
OG0000793	ENSAMXG00025020725.1_SERINC3	ENSG00000132824.14_SERINC3
OG0000793	ENSAMXG00025007159.1_SERINC1	ENSG00000111897.7_SERINC1
OG0000794	ENSAMXG00025008434.1_MEP1B, ENSAMXG00025001140.1_MEP1B	ENSG00000141434.12_MEP1B
OG0000794	ENSAMXG00025019220.1_MEP1B, ENSAMXG00025019426.1_mep1a.1, ENSAMXG00025024830.1_mep1a.2	ENSG00000112818.11_MEP1A
OG0000795	ENSAMXG00025021801.1_TMEM151A, ENSAMXG00025004515.1_TMEM151A	ENSG00000179292.5_TMEM151A
OG0000795	ENSAMXG00025008277.1_si:dkey-13p1.4, ENSAMXG00025008579.1_tmem151ba, ENSAMXG00025008873.1_tmem151bb	ENSG00000178233.18_TMEM151B
OG0000796	ENSAMXG00025008039.1_stag1b	ENSG00000118007.13_STAG1
OG0000796	ENSAMXG00025036330.1_stag2a, ENSAMXG00025035153.1_stag2b	ENSG00000101972.20_STAG2
OG0000797	ENSAMXG00025038968.1_SLC24A3	ENSG00000185052.13_SLC24A3
OG0000797	ENSAMXG00025026392.1, ENSAMXG00025011361.1_SLC24A3	ENSG00000140090.18_SLC24A4
OG0000798	ENSAMXG00025031680.1_si:dkey-78a14.4, ENSAMXG00025031667.1_si:dkey-78a14.4, ENSAMXG00025031671.1, ENSAMXG00025045686.1_si:dkey-78a14.4	ENSG00000171428.15_NAT1, ENSG00000156006.5_NAT2
OG0000799	ENSAMXG00025020523.1_csrnp1b	ENSG00000144655.15_CSRNP1
OG0000799	ENSAMXG00025008252.1_CSRNP2	ENSG00000110925.7_CSRNP2
OG0000799	ENSAMXG00025046035.1_CSRNP3	ENSG00000178662.16_CSRNP3
OG0000800	ENSAMXG00025017245.1_NEK3	ENSG00000136098.17_NEK3
OG0000800	ENSAMXG00025044056.1_PLEC	ENSG00000197168.14_NEK5
OG0000800	ENSAMXG00025022183.1_NEK1	ENSG00000137601.18_NEK1
OG0000801	ENSAMXG00025022708.1_BRWD1	ENSG00000185658.14_BRWD1
OG0000801	ENSAMXG00025018022.1_PHIP	ENSG00000146247.15_PHIP
OG0000801	ENSAMXG00025020189.1_BRWD3	ENSG00000165288.11_BRWD3
OG0000802	ENSAMXG00025004563.1_angptl1b, ENSAMXG00025022347.1_angptl1b	ENSG00000116194.13_ANGPTL1
OG0000802	ENSAMXG00025010688.1_angptl2b, ENSAMXG00025038360.1_angptl2a	ENSG00000136859.10_ANGPTL2
[truncated: 12,132 more rows]

## Sheet: Suppl Table 10
Table 10. A summary of total counts and bases for each pairwise reference alignemnt using the Assemblytics.
	Surface vs Molino		Surface vs Tinaja		Surface vs Pachon		Surface vs Molino		Surface vs Tinaja		Surface vs Pachon
	500bp		500bp		500bp		50bp		50bp		50bp
SV type	Count	Total Size	Count	Total Size	Count	Total Size	Count	Total Size	Count	Total Size	Count	Total Size
Insertion	4656	7951868	5223	9708493	5327	9907573	19680	2946917	21253	3201108	19859	2956896
Deletion	3128	4917292	3480	5316198	3203	4940683	16481	2167650	16707	2224554	16491	2163848
Tandem Expansion	1118	2153784	1182	2484628	1150	2347803	1092	299950	1040	287822	1003	282100
Tandem Contraction	84	115310	77	92711	63	80031	221	49294	200	46205	208	48329
Repeat Expansion	14699	37691151	15317	42722504	15889	45383925	7634	1786542	7506	1721133	7504	1734698
Repeat Contraction	16229	38325980	17454	41877772	16683	39453399	8113	1936917	8088	1937751	7983	1903283
